# Supplementary material for: Etoricoxibium picrate
Source: Acta Crystallogr Sect E Struct Rep Online. 2010 Dec 11;67(Pt 1):o107–8. doi: 10.1107/S1600536810050993 (PMC3050426; doi:10.1107/S1600536810050993)
Supplement: Supplementary file 1 [file e-67-0o107-sup1.cif]

##############################################################################
###                                                                        ###
###        Electronic paper (Acta Crystallographica Section E)             ###
###                                                                        ###
##############################################################################
#                                                                            #
# This CIF contains the data in a paper accepted for publication in Acta     #
# Crystallographica Section E. It conforms to the requirements of Notes      #
# for Authors for Section E, and has been peer reviewed under the auspices   #
# of the IUCr Commission on Journals.                                        #
#                                                                            #
# Full details of the Crystallographic Information File format               #
# are given in the paper "The Crystallographic Information File (CIF):       #
# a New Standard Archive File for Crystallography" by S. R. Hall, F. H.      #
# Allen and I. D. Brown [Acta Cryst. (1991), A47, 655-685].                  #
#                                                                            #
# The current version of the core CIF dictionary is obtainable from          #
# ftp://ftp.iucr.org/pub/cif_core.dic. The current version number is 2.4.    #
#                                                                            #
# Software is freely available for graphical display of the structure(s) in  #
# this CIF.  For information consult the CIF home page http://www.iucr.org/  #
# cif/home.html                                                              #
#                                                                            #
# This file may be used for bona fide research purposes within the           #
# scientific community so long as proper attribution is given to the journal # 
# article from which it was obtained.                                        #
#                                                                            #
##############################################################################
                                             
data_global
_audit_creation_method     SHELXL-97
_journal_date_recd_electronic     2010-12-04
_journal_date_accepted     2010-12-05
_journal_name_full     'Acta Crystallographica, Section E'
_journal_year     2011
_journal_volume     67
_journal_issue      1
_journal_page_first     o107
_journal_page_last     o108
_journal_paper_category     QO
_journal_coeditor_code     ZL2336
_publ_contact_author_name     'Jasinski, Jerry P.'
_publ_contact_author_address
;
Department of Chemistry
Keene State College
229 Main Street
Keene, New Hampshire 03435, USA
;
_publ_contact_author_email     jjasinski@keene.edu
_publ_contact_author_fax     ?
_publ_contact_author_phone     '603 358-2563'
_publ_section_title
;
Etoricoxibium picrate
;
loop_
    _publ_author_name
    _publ_author_address
    'Jasinski, Jerry P.'
;
Department of Chemistry
Keene State College
229 Main Street
Keene, NH 03435-2001, USA
;
    'Butcher, Ray J.'
;
Department of Chemistry
Howard University
525 College Street NW
Washington
DC 20059, USA
;
    'Siddegowda, M. S.'
;
Department of Studies in Chemistry
University of Mysore
Manasagangotri, Mysore 570 006, India
;
    'Yathirajan, H. S.'
;
Department of Studies in Chemistry
University of Mysore
Manasagangotri, Mysore 570 006, India
;
    'Ramesha, A. R.'
;
RL Fine Chem.
Bangalore 560 064, India
Department of Studies in Chemistry
Mangalore University
Mangalagangotri 574 199, India
;
data_I
_chemical_name_systematic
;
5-{5-Chloro-3-[4-(methylsulfonyl)phenyl]-2-pyridyl}-2-methylpyridinium
2,4,6-trinitrophenolate
;
_chemical_name_common     ?
_chemical_formula_moiety     'C18 H16 Cl N2 O2 S +, C6 H2 N3 O7 -'
_chemical_formula_sum     'C24 H18 Cl N5 O9 S'
_chemical_formula_iupac     'C18 H16 Cl N2 O2 S +, C6 H2 N3 O7 -'
_chemical_formula_weight     587.94
_chemical_melting_point     ?
_symmetry_cell_setting     monoclinic
_symmetry_space_group_name_H-M     'P 21/c'
_symmetry_space_group_name_Hall     '-P 2ybc'
loop_
    _symmetry_equiv_pos_as_xyz
    'x, y, z'
    '-x, y+1/2, -z+1/2'
    '-x, -y, -z'
    'x, -y-1/2, z-1/2'
_cell_length_a     9.02500(10)
_cell_length_b     12.74960(10)
_cell_length_c     21.8011(3)
_cell_angle_alpha     90.00
_cell_angle_beta     98.1140(10)
_cell_angle_gamma     90.00
_cell_volume     2483.43(5)
_cell_formula_units_Z     4
_cell_measurement_reflns_used     6755
_cell_measurement_theta_min     4.9458
_cell_measurement_theta_max     73.9883
_cell_measurement_temperature     123(2)
_exptl_crystal_description     prism
_exptl_crystal_colour     'pale yellow'
_exptl_crystal_size_max     0.48
_exptl_crystal_size_mid     0.42
_exptl_crystal_size_min     0.24
_exptl_crystal_density_diffrn     1.573
_exptl_crystal_density_meas     ?
_exptl_crystal_density_method     'not measured'
_exptl_crystal_F_000     1208
_exptl_absorpt_coefficient_mu     2.735
_exptl_absorpt_correction_type     multi-scan
_exptl_absorpt_process_details
;
(CrysAlis RED; Oxford Diffraction, 2007)
;
_exptl_absorpt_correction_T_min     0.60662
_exptl_absorpt_correction_T_max     1.00000
_exptl_special_details
;
;
_diffrn_ambient_temperature     123(2)
_diffrn_radiation_type     CuK\a
_diffrn_radiation_wavelength     1.54178
_diffrn_radiation_source     'Enhance (Cu) X-ray Source'
_diffrn_radiation_monochromator     graphite
_diffrn_measurement_device_type     'Oxford Diffraction Xcalibur Ruby Gemini'
_diffrn_measurement_method     '\w scans'
_diffrn_detector_area_resol_mean     10.5081
_diffrn_reflns_number     9467
_diffrn_reflns_av_R_equivalents     0.0213
_diffrn_reflns_av_sigmaI/netI     0.0200
_diffrn_reflns_theta_min     4.95
_diffrn_reflns_theta_max     74.15
_diffrn_reflns_theta_full     67.50
_diffrn_measured_fraction_theta_max     0.976
_diffrn_measured_fraction_theta_full     0.998
_diffrn_reflns_limit_h_min     -11
_diffrn_reflns_limit_h_max     9
_diffrn_reflns_limit_k_min     -15
_diffrn_reflns_limit_k_max     15
_diffrn_reflns_limit_l_min     -26
_diffrn_reflns_limit_l_max     18
_diffrn_standards_number     ?
_diffrn_standards_interval_count     ?
_diffrn_standards_interval_time     ?
_diffrn_standards_decay_%     ?
_refine_special_details
;
Refinement of <i>F</i>^2^ against ALL reflections. The weighted <i>R</i>-factor
<i>wR</i> and goodness of fit <i>S</i> are based on <i>F</i>^2^, conventional
<i>R</i>-factors <i>R</i> are based on <i>F</i>, with <i>F</i> set to zero for
negative <i>F</i>^2^. The threshold expression of <i>F</i>^2^ >
\s(<i>F</i>^2^) is used only for calculating <i>R</i>-factors(gt) <i>etc</i>.
and is not relevant to the choice of reflections for refinement.
<i>R</i>-factors based on <i>F</i>^2^ are statistically about twice as large
as those based on <i>F</i>, and <i>R</i>- factors based on ALL data will be
even larger.
;
_reflns_number_total     4932
_reflns_number_gt     4454
_reflns_threshold_expression     I>2\s(I)
_refine_ls_structure_factor_coef     Fsqd
_refine_ls_matrix_type     full
_refine_ls_R_factor_all     0.0418
_refine_ls_R_factor_gt     0.0378
_refine_ls_wR_factor_gt     0.1010
_refine_ls_wR_factor_ref     0.1036
_refine_ls_goodness_of_fit_ref     1.029
_refine_ls_restrained_S_all     1.029
_refine_ls_number_reflns     4932
_refine_ls_number_parameters     363
_refine_ls_number_restraints     0
_refine_ls_hydrogen_treatment     constr
_refine_ls_weighting_scheme     calc
_refine_ls_weighting_details
         'calc w=1/[\s^2^(Fo^2^)+(0.0651P)^2^+1.3666P] where P=(Fo^2^+2Fc^2^)/3'
_atom_sites_solution_hydrogens     geom
_atom_sites_solution_primary     direct
_atom_sites_solution_secondary     difmap
_refine_ls_shift/su_max     0.001
_refine_ls_shift/su_mean     0.000
_refine_diff_density_max     0.439
_refine_diff_density_min     -0.384
_refine_ls_extinction_method     none
_refine_ls_extinction_coef     ?
loop_
    _atom_type_symbol
    _atom_type_description
    _atom_type_scat_dispersion_real
    _atom_type_scat_dispersion_imag
    _atom_type_scat_source
    'C' 'C' 0.0181 0.0091
                         'International Tables Vol C Tables 4.2.6.8 and 6.1.1.4'
    'H' 'H' 0.0000 0.0000
                         'International Tables Vol C Tables 4.2.6.8 and 6.1.1.4'
    'N' 'N' 0.0311 0.0180
                         'International Tables Vol C Tables 4.2.6.8 and 6.1.1.4'
    'O' 'O' 0.0492 0.0322
                         'International Tables Vol C Tables 4.2.6.8 and 6.1.1.4'
    'S' 'S' 0.3331 0.5567
                         'International Tables Vol C Tables 4.2.6.8 and 6.1.1.4'
    'Cl' 'Cl' 0.3639 0.7018
                         'International Tables Vol C Tables 4.2.6.8 and 6.1.1.4'
_computing_data_collection     '<i>CrysAlis PRO</i> (Oxford Diffraction, 2007)'
_computing_cell_refinement     '<i>CrysAlis PRO</i> (Oxford Diffraction, 2007)'
_computing_data_reduction     '<i>CrysAlis RED</i> (Oxford Diffraction, 2007)'
_computing_structure_solution     '<i>SHELXS97</i> (Sheldrick, 2008)'
_computing_structure_refinement     '<i>SHELXL97</i> (Sheldrick, 2008)'
_computing_molecular_graphics     '<i>SHELXTL</i> (Sheldrick, 2008)'
_computing_publication_material     '<i>SHELXTL</i> (Sheldrick, 2008)'
loop_
    _atom_site_type_symbol
    _atom_site_label
    _atom_site_fract_x
    _atom_site_fract_y
    _atom_site_fract_z
    _atom_site_U_iso_or_equiv
    _atom_site_adp_type
    _atom_site_calc_flag
    _atom_site_refinement_flags
    _atom_site_occupancy
    _atom_site_disorder_assembly
    _atom_site_disorder_group
    Cl Cl -0.27058(5) -0.16223(3) 0.30221(2) 0.02597(12) Uani d . 1 . .
    S S 0.06564(4) 0.53861(3) 0.361812(19) 0.01753(11) Uani d . 1 . .
    O O1A 0.02079(16) 0.59365(10) 0.41361(7) 0.0288(3) Uani d . 1 . .
    O O2A 0.00758(15) 0.57350(10) 0.30009(6) 0.0287(3) Uani d . 1 . .
    N N1A 0.06432(15) -0.08812(11) 0.43234(6) 0.0165(3) Uani d . 1 . .
    N N2A 0.42035(14) 0.18006(10) 0.47118(6) 0.0144(3) Uani d . 1 . .
    H H2AB 0.4697 0.2297 0.4547 0.017 Uiso calc R 1 . .
    C C1A -0.13587(17) -0.09020(13) 0.34908(8) 0.0169(3) Uani d . 1 . .
    C C2A -0.04308(18) -0.14008(13) 0.39641(8) 0.0188(3) Uani d . 1 . .
    H H2AA -0.0564 -0.2128 0.4034 0.023 Uiso calc R 1 . .
    C C3A 0.08116(17) 0.01546(12) 0.42314(7) 0.0137(3) Uani d . 1 . .
    C C4A -0.01720(17) 0.07282(13) 0.37997(7) 0.0141(3) Uani d . 1 . .
    C C5A -0.12491(17) 0.01675(13) 0.34070(7) 0.0160(3) Uani d . 1 . .
    H H5AA -0.1893 0.0515 0.3089 0.019 Uiso calc R 1 . .
    C C6A 0.21601(17) 0.06182(12) 0.46066(7) 0.0137(3) Uani d . 1 . .
    C C7A 0.29848(17) 0.13998(12) 0.43700(7) 0.0144(3) Uani d . 1 . .
    H H7AA 0.2683 0.1654 0.3962 0.017 Uiso calc R 1 . .
    C C8A 0.47188(17) 0.14885(13) 0.52934(7) 0.0150(3) Uani d . 1 . .
    C C9A 0.60555(19) 0.20386(14) 0.56235(9) 0.0224(4) Uani d . 1 . .
    H H9AA 0.6164 0.2722 0.5429 0.034 Uiso calc R 1 . .
    H H9AB 0.6952 0.1615 0.5600 0.034 Uiso calc R 1 . .
    H H9AC 0.5930 0.2140 0.6059 0.034 Uiso calc R 1 . .
    C C10A 0.39764(18) 0.06695(13) 0.55375(8) 0.0164(3) Uani d . 1 . .
    H H10A 0.4335 0.0405 0.5938 0.020 Uiso calc R 1 . .
    C C11A 0.27134(18) 0.02370(13) 0.51971(8) 0.0156(3) Uani d . 1 . .
    H H11A 0.2214 -0.0327 0.5366 0.019 Uiso calc R 1 . .
    C C12A -0.01200(16) 0.18932(13) 0.37508(7) 0.0142(3) Uani d . 1 . .
    C C13A -0.00357(18) 0.23552(13) 0.31785(8) 0.0161(3) Uani d . 1 . .
    H H13A -0.0098 0.1934 0.2816 0.019 Uiso calc R 1 . .
    C C14A 0.01398(18) 0.34369(13) 0.31387(7) 0.0160(3) Uani d . 1 . .
    H H14A 0.0206 0.3759 0.2751 0.019 Uiso calc R 1 . .
    C C15A 0.02176(17) 0.40413(12) 0.36752(8) 0.0146(3) Uani d . 1 . .
    C C16A 0.00510(18) 0.36004(13) 0.42436(7) 0.0156(3) Uani d . 1 . .
    H H16A 0.0063 0.4028 0.4601 0.019 Uiso calc R 1 . .
    C C17A -0.01336(18) 0.25191(13) 0.42787(7) 0.0159(3) Uani d . 1 . .
    H H17A -0.0269 0.2204 0.4662 0.019 Uiso calc R 1 . .
    C C18A 0.2626(2) 0.53815(15) 0.36775(9) 0.0259(4) Uani d . 1 . .
    H H18A 0.2983 0.6096 0.3621 0.039 Uiso calc R 1 . .
    H H18B 0.2933 0.4923 0.3357 0.039 Uiso calc R 1 . .
    H H18C 0.3056 0.5123 0.4088 0.039 Uiso calc R 1 . .
    O O1B 0.56283(15) 0.34250(10) 0.43011(6) 0.0259(3) Uani d . 1 . .
    O O2B 0.72286(18) 0.50574(12) 0.48473(6) 0.0361(4) Uani d . 1 . .
    O O3B 0.6532(2) 0.64555(11) 0.43287(7) 0.0396(4) Uani d . 1 . .
    O O4B 0.71450(14) 0.62738(10) 0.21604(6) 0.0235(3) Uani d . 1 . .
    O O5B 0.69640(18) 0.47710(12) 0.16915(6) 0.0342(3) Uani d . 1 . .
    O O6B 0.60280(16) 0.16893(10) 0.27056(6) 0.0274(3) Uani d . 1 . .
    O O7B 0.58882(16) 0.16083(10) 0.36843(6) 0.0282(3) Uani d . 1 . .
    N N1B 0.67468(17) 0.55080(12) 0.43669(7) 0.0214(3) Uani d . 1 . .
    N N2B 0.69422(16) 0.53193(12) 0.21568(7) 0.0198(3) Uani d . 1 . .
    N N3B 0.59954(15) 0.21143(11) 0.32115(7) 0.0192(3) Uani d . 1 . .
    C C1B 0.60694(17) 0.37936(13) 0.38317(8) 0.0162(3) Uani d . 1 . .
    C C2B 0.65095(17) 0.48942(13) 0.37955(8) 0.0161(3) Uani d . 1 . .
    C C3B 0.67357(17) 0.53950(13) 0.32650(8) 0.0163(3) Uani d . 1 . .
    H H3BA 0.6939 0.6126 0.3266 0.020 Uiso calc R 1 . .
    C C4B 0.66631(17) 0.48133(13) 0.27202(8) 0.0166(3) Uani d . 1 . .
    C C5B 0.64153(17) 0.37444(13) 0.27156(8) 0.0166(3) Uani d . 1 . .
    H H5BA 0.6424 0.3354 0.2345 0.020 Uiso calc R 1 . .
    C C6B 0.61546(17) 0.32465(13) 0.32535(8) 0.0155(3) Uani d . 1 . .
loop_
    _atom_site_aniso_label
    _atom_site_aniso_U_11
    _atom_site_aniso_U_22
    _atom_site_aniso_U_33
    _atom_site_aniso_U_12
    _atom_site_aniso_U_13
    _atom_site_aniso_U_23
    Cl 0.0243(2) 0.0218(2) 0.0298(2) -0.00915(16) -0.00314(16) -0.00647(16)
    S 0.0176(2) 0.01094(19) 0.0234(2) -0.00117(14) 0.00049(15) 0.00361(14)
    O1A 0.0364(7) 0.0128(6) 0.0385(8) 0.0020(5) 0.0102(6) -0.0017(5)
    O2A 0.0292(7) 0.0219(6) 0.0323(7) -0.0034(5) -0.0053(5) 0.0135(6)
    N1A 0.0132(6) 0.0127(6) 0.0238(7) 0.0000(5) 0.0027(5) 0.0008(5)
    N2A 0.0123(6) 0.0124(6) 0.0188(7) -0.0019(5) 0.0033(5) 0.0007(5)
    C1A 0.0130(7) 0.0158(8) 0.0221(8) -0.0039(6) 0.0030(6) -0.0064(6)
    C2A 0.0162(8) 0.0114(7) 0.0291(9) -0.0011(6) 0.0038(7) -0.0018(6)
    C3A 0.0117(7) 0.0131(7) 0.0168(7) -0.0001(6) 0.0039(6) -0.0007(6)
    C4A 0.0125(7) 0.0129(7) 0.0175(7) -0.0003(6) 0.0045(6) -0.0012(6)
    C5A 0.0145(7) 0.0163(8) 0.0172(8) 0.0005(6) 0.0018(6) -0.0007(6)
    C6A 0.0105(7) 0.0123(7) 0.0185(8) 0.0018(6) 0.0030(6) -0.0020(6)
    C7A 0.0130(7) 0.0150(7) 0.0153(7) 0.0005(6) 0.0027(6) -0.0004(6)
    C8A 0.0117(7) 0.0152(7) 0.0180(7) 0.0033(6) 0.0017(6) -0.0024(6)
    C9A 0.0161(8) 0.0206(8) 0.0288(9) -0.0015(7) -0.0033(7) -0.0007(7)
    C10A 0.0148(7) 0.0176(8) 0.0167(7) 0.0023(6) 0.0019(6) 0.0025(6)
    C11A 0.0142(7) 0.0136(7) 0.0197(8) 0.0003(6) 0.0046(6) 0.0010(6)
    C12A 0.0095(7) 0.0129(7) 0.0197(8) 0.0009(6) -0.0001(6) -0.0001(6)
    C13A 0.0150(7) 0.0163(8) 0.0166(8) 0.0020(6) 0.0009(6) -0.0022(6)
    C14A 0.0152(7) 0.0176(8) 0.0152(7) 0.0012(6) 0.0014(6) 0.0028(6)
    C15A 0.0107(7) 0.0105(7) 0.0220(8) 0.0005(5) 0.0003(6) 0.0018(6)
    C16A 0.0167(7) 0.0133(7) 0.0166(7) 0.0015(6) 0.0019(6) -0.0017(6)
    C17A 0.0158(7) 0.0158(8) 0.0160(8) 0.0011(6) 0.0023(6) 0.0016(6)
    C18A 0.0179(8) 0.0285(10) 0.0304(10) -0.0082(7) 0.0004(7) 0.0005(8)
    O1B 0.0329(7) 0.0235(6) 0.0228(6) -0.0118(5) 0.0096(5) 0.0004(5)
    O2B 0.0533(9) 0.0336(8) 0.0193(7) -0.0108(7) -0.0028(6) 0.0006(6)
    O3B 0.0597(10) 0.0230(7) 0.0363(8) 0.0120(7) 0.0073(7) -0.0082(6)
    O4B 0.0237(6) 0.0217(6) 0.0238(6) -0.0061(5) -0.0010(5) 0.0080(5)
    O5B 0.0535(9) 0.0311(8) 0.0200(7) -0.0065(7) 0.0119(6) -0.0009(6)
    O6B 0.0330(7) 0.0204(6) 0.0288(7) -0.0022(5) 0.0043(6) -0.0056(5)
    O7B 0.0353(7) 0.0176(6) 0.0341(7) -0.0001(5) 0.0136(6) 0.0070(5)
    N1B 0.0216(7) 0.0219(7) 0.0213(8) -0.0024(6) 0.0052(6) -0.0023(6)
    N2B 0.0166(7) 0.0219(7) 0.0203(7) -0.0028(6) 0.0004(5) 0.0040(6)
    N3B 0.0140(6) 0.0153(7) 0.0282(8) -0.0015(5) 0.0029(6) 0.0006(6)
    C1B 0.0102(7) 0.0176(8) 0.0204(8) -0.0020(6) 0.0009(6) 0.0033(6)
    C2B 0.0115(7) 0.0171(8) 0.0193(8) 0.0008(6) 0.0004(6) -0.0018(6)
    C3B 0.0112(7) 0.0146(8) 0.0223(8) -0.0001(6) -0.0001(6) 0.0023(6)
    C4B 0.0123(7) 0.0190(8) 0.0181(8) -0.0019(6) 0.0011(6) 0.0035(6)
    C5B 0.0117(7) 0.0190(8) 0.0186(8) -0.0007(6) 0.0002(6) -0.0011(6)
    C6B 0.0108(7) 0.0134(7) 0.0219(8) -0.0020(6) 0.0005(6) 0.0014(6)
_geom_special_details
;
All e.s.d.'s (except the e.s.d. in the dihedral angle between two l.s. planes)
are estimated using the full covariance matrix. The cell e.s.d.'s are taken
into account individually in the estimation of e.s.d.'s in distances, angles
and torsion angles; correlations between e.s.d.'s in cell parameters are only
used when they are defined by crystal symmetry. An approximate (isotropic)
treatment of cell e.s.d.'s is used for estimating e.s.d.'s involving l.s.
planes.
;
loop_
    _geom_bond_atom_site_label_1
    _geom_bond_atom_site_label_2
    _geom_bond_site_symmetry_2
    _geom_bond_distance
    _geom_bond_publ_flag
    Cl C1A . 1.7363(16) ?
    S O1A . 1.4355(14) ?
    S O2A . 1.4436(13) ?
    S C18A . 1.7640(19) ?
    S C15A . 1.7679(16) ?
    N1A C2A . 1.333(2) ?
    N1A C3A . 1.347(2) ?
    N2A C7A . 1.340(2) ?
    N2A C8A . 1.348(2) ?
    N2A H2AB . 0.8800 ?
    C1A C5A . 1.381(2) ?
    C1A C2A . 1.388(2) ?
    C2A H2AA . 0.9500 ?
    C3A C4A . 1.405(2) ?
    C3A C6A . 1.489(2) ?
    C4A C5A . 1.398(2) ?
    C4A C12A . 1.490(2) ?
    C5A H5AA . 0.9500 ?
    C6A C7A . 1.386(2) ?
    C6A C11A . 1.400(2) ?
    C7A H7AA . 0.9500 ?
    C8A C10A . 1.387(2) ?
    C8A C9A . 1.490(2) ?
    C9A H9AA . 0.9800 ?
    C9A H9AB . 0.9800 ?
    C9A H9AC . 0.9800 ?
    C10A C11A . 1.384(2) ?
    C10A H10A . 0.9500 ?
    C11A H11A . 0.9500 ?
    C12A C13A . 1.392(2) ?
    C12A C17A . 1.402(2) ?
    C13A C14A . 1.392(2) ?
    C13A H13A . 0.9500 ?
    C14A C15A . 1.394(2) ?
    C14A H14A . 0.9500 ?
    C15A C16A . 1.388(2) ?
    C16A C17A . 1.392(2) ?
    C16A H16A . 0.9500 ?
    C17A H17A . 0.9500 ?
    C18A H18A . 0.9800 ?
    C18A H18B . 0.9800 ?
    C18A H18C . 0.9800 ?
    O1B C1B . 1.242(2) ?
    O2B N1B . 1.219(2) ?
    O3B N1B . 1.224(2) ?
    O4B N2B . 1.2305(19) ?
    O5B N2B . 1.234(2) ?
    O6B N3B . 1.233(2) ?
    O7B N3B . 1.231(2) ?
    N1B C2B . 1.461(2) ?
    N2B C4B . 1.441(2) ?
    N3B C6B . 1.452(2) ?
    C1B C6B . 1.452(2) ?
    C1B C2B . 1.464(2) ?
    C2B C3B . 1.361(2) ?
    C3B C4B . 1.394(2) ?
    C3B H3BA . 0.9500 ?
    C4B C5B . 1.381(2) ?
    C5B C6B . 1.383(2) ?
    C5B H5BA . 0.9500 ?
loop_
    _geom_angle_atom_site_label_1
    _geom_angle_atom_site_label_2
    _geom_angle_atom_site_label_3
    _geom_angle_site_symmetry_1
    _geom_angle_site_symmetry_3
    _geom_angle
    _geom_angle_publ_flag
    O1A S O2A . . 118.49(9) ?
    O1A S C18A . . 109.69(9) ?
    O2A S C18A . . 107.39(9) ?
    O1A S C15A . . 109.14(8) ?
    O2A S C15A . . 108.00(8) ?
    C18A S C15A . . 103.01(8) ?
    C2A N1A C3A . . 119.18(14) ?
    C7A N2A C8A . . 123.92(14) ?
    C7A N2A H2AB . . 118.0 ?
    C8A N2A H2AB . . 118.0 ?
    C5A C1A C2A . . 120.25(15) ?
    C5A C1A Cl . . 120.11(13) ?
    C2A C1A Cl . . 119.60(13) ?
    N1A C2A C1A . . 121.42(15) ?
    N1A C2A H2AA . . 119.3 ?
    C1A C2A H2AA . . 119.3 ?
    N1A C3A C4A . . 122.41(14) ?
    N1A C3A C6A . . 114.07(14) ?
    C4A C3A C6A . . 123.47(14) ?
    C5A C4A C3A . . 117.60(14) ?
    C5A C4A C12A . . 119.48(14) ?
    C3A C4A C12A . . 122.92(14) ?
    C1A C5A C4A . . 118.72(15) ?
    C1A C5A H5AA . . 120.6 ?
    C4A C5A H5AA . . 120.6 ?
    C7A C6A C11A . . 116.81(14) ?
    C7A C6A C3A . . 121.39(14) ?
    C11A C6A C3A . . 121.65(14) ?
    N2A C7A C6A . . 120.60(14) ?
    N2A C7A H7AA . . 119.7 ?
    C6A C7A H7AA . . 119.7 ?
    N2A C8A C10A . . 117.52(14) ?
    N2A C8A C9A . . 117.64(15) ?
    C10A C8A C9A . . 124.83(15) ?
    C8A C9A H9AA . . 109.5 ?
    C8A C9A H9AB . . 109.5 ?
    H9AA C9A H9AB . . 109.5 ?
    C8A C9A H9AC . . 109.5 ?
    H9AA C9A H9AC . . 109.5 ?
    H9AB C9A H9AC . . 109.5 ?
    C11A C10A C8A . . 120.01(15) ?
    C11A C10A H10A . . 120.0 ?
    C8A C10A H10A . . 120.0 ?
    C10A C11A C6A . . 120.96(15) ?
    C10A C11A H11A . . 119.5 ?
    C6A C11A H11A . . 119.5 ?
    C13A C12A C17A . . 120.20(15) ?
    C13A C12A C4A . . 119.49(14) ?
    C17A C12A C4A . . 120.30(14) ?
    C12A C13A C14A . . 119.75(15) ?
    C12A C13A H13A . . 120.1 ?
    C14A C13A H13A . . 120.1 ?
    C13A C14A C15A . . 119.21(15) ?
    C13A C14A H14A . . 120.4 ?
    C15A C14A H14A . . 120.4 ?
    C16A C15A C14A . . 121.74(15) ?
    C16A C15A S . . 120.60(12) ?
    C14A C15A S . . 117.54(12) ?
    C15A C16A C17A . . 118.62(15) ?
    C15A C16A H16A . . 120.7 ?
    C17A C16A H16A . . 120.7 ?
    C16A C17A C12A . . 120.24(15) ?
    C16A C17A H17A . . 119.9 ?
    C12A C17A H17A . . 119.9 ?
    S C18A H18A . . 109.5 ?
    S C18A H18B . . 109.5 ?
    H18A C18A H18B . . 109.5 ?
    S C18A H18C . . 109.5 ?
    H18A C18A H18C . . 109.5 ?
    H18B C18A H18C . . 109.5 ?
    O2B N1B O3B . . 123.86(16) ?
    O2B N1B C2B . . 118.13(15) ?
    O3B N1B C2B . . 117.87(15) ?
    O4B N2B O5B . . 123.07(15) ?
    O4B N2B C4B . . 118.76(15) ?
    O5B N2B C4B . . 118.16(14) ?
    O7B N3B O6B . . 122.22(15) ?
    O7B N3B C6B . . 119.13(14) ?
    O6B N3B C6B . . 118.59(14) ?
    O1B C1B C6B . . 126.59(15) ?
    O1B C1B C2B . . 121.90(15) ?
    C6B C1B C2B . . 111.45(14) ?
    C3B C2B N1B . . 116.85(15) ?
    C3B C2B C1B . . 124.75(15) ?
    N1B C2B C1B . . 118.40(14) ?
    C2B C3B C4B . . 118.66(15) ?
    C2B C3B H3BA . . 120.7 ?
    C4B C3B H3BA . . 120.7 ?
    C5B C4B C3B . . 121.29(15) ?
    C5B C4B N2B . . 118.90(15) ?
    C3B C4B N2B . . 119.69(15) ?
    C4B C5B C6B . . 119.59(16) ?
    C4B C5B H5BA . . 120.2 ?
    C6B C5B H5BA . . 120.2 ?
    C5B C6B N3B . . 115.48(15) ?
    C5B C6B C1B . . 123.50(15) ?
    N3B C6B C1B . . 121.01(14) ?
loop_
    _geom_torsion_atom_site_label_1
    _geom_torsion_atom_site_label_2
    _geom_torsion_atom_site_label_3
    _geom_torsion_atom_site_label_4
    _geom_torsion_site_symmetry_1
    _geom_torsion_site_symmetry_2
    _geom_torsion_site_symmetry_3
    _geom_torsion_site_symmetry_4
    _geom_torsion
    _geom_torsion_publ_flag
    C3A N1A C2A C1A . . . . 1.2(2) ?
    C5A C1A C2A N1A . . . . -4.2(3) ?
    Cl C1A C2A N1A . . . . 178.19(12) ?
    C2A N1A C3A C4A . . . . 4.7(2) ?
    C2A N1A C3A C6A . . . . -172.79(14) ?
    N1A C3A C4A C5A . . . . -7.5(2) ?
    C6A C3A C4A C5A . . . . 169.75(14) ?
    N1A C3A C4A C12A . . . . 171.79(15) ?
    C6A C3A C4A C12A . . . . -10.9(2) ?
    C2A C1A C5A C4A . . . . 1.2(2) ?
    Cl C1A C5A C4A . . . . 178.77(12) ?
    C3A C4A C5A C1A . . . . 4.4(2) ?
    C12A C4A C5A C1A . . . . -174.96(14) ?
    N1A C3A C6A C7A . . . . 143.34(15) ?
    C4A C3A C6A C7A . . . . -34.2(2) ?
    N1A C3A C6A C11A . . . . -32.2(2) ?
    C4A C3A C6A C11A . . . . 150.31(15) ?
    C8A N2A C7A C6A . . . . 0.2(2) ?
    C11A C6A C7A N2A . . . . -3.6(2) ?
    C3A C6A C7A N2A . . . . -179.32(14) ?
    C7A N2A C8A C10A . . . . 3.2(2) ?
    C7A N2A C8A C9A . . . . -177.65(15) ?
    N2A C8A C10A C11A . . . . -3.0(2) ?
    C9A C8A C10A C11A . . . . 177.88(16) ?
    C8A C10A C11A C6A . . . . -0.4(2) ?
    C7A C6A C11A C10A . . . . 3.6(2) ?
    C3A C6A C11A C10A . . . . 179.36(14) ?
    C5A C4A C12A C13A . . . . -53.2(2) ?
    C3A C4A C12A C13A . . . . 127.46(17) ?
    C5A C4A C12A C17A . . . . 127.70(16) ?
    C3A C4A C12A C17A . . . . -51.6(2) ?
    C17A C12A C13A C14A . . . . 4.4(2) ?
    C4A C12A C13A C14A . . . . -174.62(14) ?
    C12A C13A C14A C15A . . . . -0.5(2) ?
    C13A C14A C15A C16A . . . . -3.2(2) ?
    C13A C14A C15A S . . . . 172.85(12) ?
    O1A S C15A C16A . . . . -22.84(15) ?
    O2A S C15A C16A . . . . -152.91(13) ?
    C18A S C15A C16A . . . . 93.67(14) ?
    O1A S C15A C14A . . . . 161.04(13) ?
    O2A S C15A C14A . . . . 30.96(15) ?
    C18A S C15A C14A . . . . -82.46(14) ?
    C14A C15A C16A C17A . . . . 2.8(2) ?
    S C15A C16A C17A . . . . -173.15(12) ?
    C15A C16A C17A C12A . . . . 1.3(2) ?
    C13A C12A C17A C16A . . . . -4.9(2) ?
    C4A C12A C17A C16A . . . . 174.19(14) ?
    O2B N1B C2B C3B . . . . -146.94(17) ?
    O3B N1B C2B C3B . . . . 28.9(2) ?
    O2B N1B C2B C1B . . . . 32.3(2) ?
    O3B N1B C2B C1B . . . . -151.84(16) ?
    O1B C1B C2B C3B . . . . -167.28(16) ?
    C6B C1B C2B C3B . . . . 10.0(2) ?
    O1B C1B C2B N1B . . . . 13.6(2) ?
    C6B C1B C2B N1B . . . . -169.16(14) ?
    N1B C2B C3B C4B . . . . 173.89(14) ?
    C1B C2B C3B C4B . . . . -5.3(2) ?
    C2B C3B C4B C5B . . . . -2.1(2) ?
    C2B C3B C4B N2B . . . . -178.17(14) ?
    O4B N2B C4B C5B . . . . 179.15(15) ?
    O5B N2B C4B C5B . . . . -0.7(2) ?
    O4B N2B C4B C3B . . . . -4.6(2) ?
    O5B N2B C4B C3B . . . . 175.46(15) ?
    C3B C4B C5B C6B . . . . 3.5(2) ?
    N2B C4B C5B C6B . . . . 179.62(14) ?
    C4B C5B C6B N3B . . . . -176.48(14) ?
    C4B C5B C6B C1B . . . . 2.3(2) ?
    O7B N3B C6B C5B . . . . 173.90(14) ?
    O6B N3B C6B C5B . . . . -3.5(2) ?
    O7B N3B C6B C1B . . . . -4.9(2) ?
    O6B N3B C6B C1B . . . . 177.70(14) ?
    O1B C1B C6B C5B . . . . 168.74(16) ?
    C2B C1B C6B C5B . . . . -8.4(2) ?
    O1B C1B C6B N3B . . . . -12.5(3) ?
    C2B C1B C6B N3B . . . . 170.35(13) ?
loop_
    _geom_hbond_atom_site_label_D
    _geom_hbond_atom_site_label_H
    _geom_hbond_atom_site_label_A
    _geom_hbond_site_symmetry_A
    _geom_hbond_distance_DH
    _geom_hbond_distance_HA
    _geom_hbond_distance_DA
    _geom_hbond_angle_DHA
    N2A H2AB O1B . 0.88 1.79 2.6588(18) 171.6
    N2A H2AB O7B . 0.88 2.46 2.8898(19) 110.9
    C2A H2AA O1A 1_545 0.95 2.56 3.455(2) 156.1
    C9A H9AA O1B . 0.98 2.60 3.357(2) 134.4
    C13A H13A O2A 2_545 0.95 2.35 3.294(2) 172.8
    C18A H18C O2B 3_666 0.98 2.38 3.249(2) 146.9
    C5A H5AA O6B 1_455 0.95 2.45 3.329(2) 153.3
    C7A H7AA O4B 2_645 0.95 2.52 3.326(2) 142.7
