# Supplementary material for: Etoricoxibium picrate
Source: Acta Crystallogr Sect E Struct Rep Online. 2010 Dec 11;67(Pt 1):o107–8. doi: 10.1107/S1600536810050993 (PMC3050426; doi:10.1107/S1600536810050993)
Supplement: Supplementary file 2 [file e-67-0o107-Isup2.hkl]

# 
# h,k,l, Fc-squared, Fo-squared, sigma(Fo-squared) and status flag 
# 
data_I
_shelx_title '    yhs204 in P2(1)/c' 
_shelx_refln_list_code          4 
_shelx_F_calc_maximum      186.11 
_exptl_crystal_F_000      1208.00 
_reflns_d_resolution_high  0.8014 
 
loop_ 
 _symmetry_equiv_pos_as_xyz 
 'x, y, z' 
 '-x, y+1/2, -z+1/2' 
 '-x, -y, -z' 
 'x, -y-1/2, z-1/2' 
 
_cell_length_a     9.0250 
_cell_length_b    12.7496 
_cell_length_c    21.8011 
_cell_angle_alpha  90.000 
_cell_angle_beta   98.114 
_cell_angle_gamma  90.000 
 
_shelx_F_squared_multiplier     1.000 
 
loop_ 
 _refln_index_h 
 _refln_index_k 
 _refln_index_l 
 _refln_F_squared_calc 
 _refln_F_squared_meas 
 _refln_F_squared_sigma 
 _refln_observed_status 
   1   0   0      855.76      849.82      6.93 o 
   2   0   0     7787.70     7726.38     29.60 o 
   4   0   0     4736.91     4890.14     33.01 o 
   5   0   0     1571.42     1758.93     22.87 o 
   6   0   0      270.04      213.78      9.33 o 
   7   0   0     5605.42     5680.33     34.92 o 
   8   0   0      325.81      315.04     13.95 o 
   9   0   0      590.68      632.63     20.03 o 
  10   0   0      815.56      739.57     18.37 o 
   1   1   0     1450.10     1442.73     29.50 o 
   2   1   0     3231.21     3277.19     34.83 o 
   3   1   0    26092.90    23933.40     98.94 o 
   4   1   0     3750.94     3869.01     34.71 o 
   5   1   0      250.89      285.19      6.86 o 
   6   1   0     6112.39     6169.58     89.68 o 
   7   1   0      581.90      593.21      7.61 o 
   8   1   0       27.98       23.46      5.72 o 
   9   1   0       63.37       49.80      5.61 o 
  10   1   0       19.21       16.58      7.04 o 
  11   1   0       15.36        5.27      4.70 o 
   1   2   0     9913.08     9237.79     73.54 o 
   2   2   0    16272.10    15100.53    139.13 o 
   3   2   0     3215.76     3203.40     34.10 o 
   4   2   0       24.53       24.70     10.44 o 
   5   2   0    14377.94    14752.38    134.24 o 
   6   2   0      186.18      175.98      8.31 o 
   7   2   0     2092.62     2149.65     17.85 o 
   8   2   0     2135.58     2233.22     36.01 o 
   9   2   0       14.81        5.67      5.32 o 
  10   2   0      658.62      701.23     37.41 o 
  11   2   0      157.84      138.12      6.04 o 
   1   3   0     4980.42     4850.87     47.30 o 
   2   3   0     5390.28     5361.09     25.38 o 
   3   3   0     1697.67     1716.91     22.34 o 
   4   3   0      311.10      342.89      6.53 o 
   5   3   0     1096.97     1114.94     12.95 o 
   6   3   0      730.66      821.15     19.59 o 
   7   3   0        4.75       10.17      5.22 o 
   8   3   0      336.22      339.58     12.66 o 
   9   3   0        3.50        0.49      5.38 o 
  10   3   0      461.07      405.10     13.99 o 
   0   4   0     3375.06     3587.57     16.63 o 
   1   4   0      824.15      832.95     10.06 o 
   2   4   0     4317.74     4479.83     24.63 o 
   3   4   0      235.04      229.50      7.35 o 
   4   4   0      618.08      659.02      8.74 o 
   5   4   0     2812.38     3045.28     35.20 o 
   6   4   0        6.09       -0.49      7.06 o 
   7   4   0     1130.44     1152.90     25.99 o 
   8   4   0      498.99      507.82     12.62 o 
   9   4   0      226.00      201.68     23.20 o 
  10   4   0       16.37       27.49      5.56 o 
   1   5   0     1803.74     1798.73      8.63 o 
   2   5   0     6186.15     6071.46     89.09 o 
   3   5   0      926.80      946.18     11.79 o 
   4   5   0    10457.26    10308.25     59.33 o 
   5   5   0     5680.11     5680.76     48.86 o 
   6   5   0       72.71       83.57      5.26 o 
   7   5   0      671.94      739.57     21.45 o 
   8   5   0      734.78      758.13     20.23 o 
   9   5   0      583.70      554.52     11.98 o 
  10   5   0      529.16      570.48     11.94 o 
   0   6   0    19991.29    18725.79     47.04 o 
   1   6   0    21842.06    21328.32    123.70 o 
   2   6   0     8486.72     8449.43     32.94 o 
   3   6   0      704.16      755.57     22.97 o 
   4   6   0      602.60      721.16     16.42 o 
   5   6   0     2809.87     3067.26     36.17 o 
   6   6   0     2763.81     2907.06     27.82 o 
   7   6   0      360.95      360.20     34.83 o 
   8   6   0       85.87       94.69      6.18 o 
   9   6   0      656.35      706.08     26.60 o 
  10   6   0       41.66       49.75      3.68 o 
   1   7   0        5.62        4.88      2.80 o 
   2   7   0      354.62      362.88     22.59 o 
   3   7   0     3922.84     3804.34     65.41 o 
   4   7   0       68.36       86.58      6.97 o 
   5   7   0        6.67       20.82      4.81 o 
   6   7   0      437.66      422.38     12.45 o 
   7   7   0       46.14       60.63     19.08 o 
   8   7   0        2.39       -3.47      5.28 o 
   9   7   0        4.05        7.10      4.46 o 
   0   8   0       35.47       38.04      4.54 o 
   1   8   0        4.85        4.99      4.70 o 
   2   8   0      911.99      877.44     19.14 o 
   3   8   0      316.47      350.72     13.10 o 
   4   8   0       43.62       59.11      4.26 o 
   5   8   0     2375.74     2217.11     20.28 o 
   6   8   0     1069.55     1018.88     31.33 o 
   7   8   0       10.07       14.49      7.30 o 
   8   8   0       10.47       22.38      6.61 o 
   9   8   0       36.56       33.37      4.99 o 
   1   9   0      262.34      313.15      8.17 o 
   2   9   0      688.17      755.67     16.17 o 
   3   9   0      700.51      662.91     21.29 o 
   4   9   0     1017.95     1075.82     23.16 o 
   5   9   0      161.54      143.53      7.11 o 
   6   9   0      108.69      104.83      5.93 o 
   7   9   0      338.16      342.43     26.93 o 
   8   9   0      486.04      489.69     15.21 o 
   9   9   0       11.09        9.45      4.46 o 
   0  10   0     4356.26     4395.27    341.66 o 
   1  10   0      148.08      157.27      5.44 o 
   2  10   0       43.62       34.03      4.77 o 
   3  10   0      697.29      646.94     18.88 o 
   4  10   0     1166.15     1043.13     18.13 o 
   5  10   0      300.99      260.23     13.14 o 
   6  10   0        7.90       13.49     11.07 o 
   7  10   0        8.48        5.99      4.64 o 
   8  10   0      435.59      470.11     12.81 o 
   1  11   0     1791.68     1613.32     21.18 o 
   2  11   0      129.81      104.50      6.03 o 
   3  11   0       42.00       49.22      5.42 o 
   4  11   0      273.91      262.82     30.92 o 
   5  11   0       24.86       21.75      9.18 o 
   6  11   0       33.46       27.15      4.72 o 
   7  11   0      114.60      109.75      7.95 o 
   0  12   0      519.10      403.68     16.46 o 
   1  12   0       45.99       16.70      5.26 o 
   2  12   0      259.84      206.78      8.31 o 
   3  12   0        3.34        5.11      5.14 o 
   4  12   0      704.45      654.22     13.43 o 
   5  12   0      815.26      807.99     67.33 o 
   6  12   0       22.36       29.38      4.25 o 
   1  13   0      151.06      140.46      8.70 o 
   2  13   0      152.91      136.50      6.78 o 
   3  13   0      214.75      194.44      7.70 o 
   4  13   0      176.37      193.22     10.26 o 
   5  13   0      190.08      178.26      9.16 o 
   6  13   0      161.97      183.94      7.38 o 
   0  14   0      114.12      107.34      8.48 o 
   1  14   0      192.20      214.12      8.60 o 
   2  14   0        0.65        1.43      5.75 o 
   3  14   0       28.47       24.09      3.32 o 
   4  14   0       14.14       26.21      5.66 o 
   5  14   0      136.38      150.85      6.61 o 
   1  15   0       23.64       23.57      4.70 o 
   2  15   0      199.73      197.90      6.53 o 
   3  15   0        0.62       -2.38      3.57 o 
 -11   1   1        4.40        4.30      4.70 o 
 -10   1   1      131.51      117.31      6.32 o 
  -9   1   1      203.59      213.08      8.84 o 
  -8   1   1     2227.34     2307.83     43.57 o 
  -7   1   1       52.10       40.60      4.58 o 
  -6   1   1      146.27      167.09      6.05 o 
  -5   1   1     5767.43     5788.61     29.47 o 
  -4   1   1     1586.17     1672.60     11.62 o 
  -3   1   1      661.68      701.85     32.38 o 
  -2   1   1    18065.52    15767.38     69.00 o 
  -1   1   1     3668.73     3445.41    126.23 o 
   1   1   1     1460.03     1591.69     37.10 o 
   2   1   1    28366.75    25282.28    190.02 o 
   3   1   1    20265.15    19234.74     32.20 o 
   4   1   1      456.85      533.04      8.00 o 
   5   1   1     6954.89     7543.86     40.25 o 
   6   1   1     3560.66     3800.54     39.13 o 
   7   1   1     1451.33     1435.21     15.57 o 
   8   1   1     1460.60     1470.98     25.95 o 
   9   1   1     1335.18     1254.14     29.80 o 
  10   1   1      510.67      553.74     11.18 o 
 -11   2   1      127.34      108.11      6.20 o 
 -10   2   1        3.54        4.19      5.64 o 
  -9   2   1       80.74       78.55      6.11 o 
  -8   2   1      243.00      211.33     21.07 o 
  -7   2   1       79.64       77.85      9.12 o 
  -6   2   1      299.53      342.19     16.36 o 
  -5   2   1     3329.65     3373.85     22.68 o 
  -4   2   1      719.65      679.32     25.53 o 
  -3   2   1      952.26      909.74     16.79 o 
  -2   2   1       74.14      145.19     92.54 o 
  -1   2   1     5174.98     4913.29     40.98 o 
   0   2   1       89.72      118.06      1.49 o 
   1   2   1     2970.95     2976.07     16.52 o 
   2   2   1      448.71      496.99      8.72 o 
   3   2   1      366.74      395.49      5.77 o 
   4   2   1      861.26     1126.28     11.37 o 
   5   2   1     1853.43     2063.79     48.97 o 
   6   2   1      844.15      908.09     19.67 o 
   7   2   1      136.25      151.43      6.78 o 
   8   2   1     1296.18     1433.26     50.38 o 
   9   2   1      243.44      232.15      8.89 o 
  10   2   1     1204.57     1240.55     60.12 o 
 -11   3   1       35.11       22.71      4.42 o 
 -10   3   1       63.04       42.17      7.18 o 
  -9   3   1      352.44      366.01     22.32 o 
  -8   3   1        3.25       -5.88      5.88 o 
  -7   3   1      211.53      216.16     14.78 o 
  -6   3   1     1194.15     1092.36     22.51 o 
  -5   3   1      181.81      186.71      5.87 o 
  -4   3   1     2053.55     2088.89     70.66 o 
  -3   3   1       44.84       31.84      2.60 o 
  -2   3   1     5549.39     5462.15     87.04 o 
  -1   3   1      649.26      610.37      8.39 o 
   0   3   1     7333.60     6374.53     13.02 o 
   1   3   1    10160.65     9628.26     32.20 o 
   2   3   1     2131.91     2030.13     13.60 o 
   3   3   1     4058.44     4307.66     18.12 o 
   4   3   1       52.86       85.10      3.48 o 
   5   3   1     1056.72     1134.61     21.57 o 
   6   3   1       59.81       46.76      6.89 o 
   7   3   1       48.31       52.68      9.43 o 
   8   3   1     1338.10     1357.89     61.37 o 
   9   3   1      703.91      776.72     58.15 o 
  10   3   1      588.89      533.81     15.37 o 
 -10   4   1      348.03      350.37     17.21 o 
  -9   4   1      142.85      141.99     11.31 o 
  -8   4   1        3.31        4.74      7.30 o 
  -7   4   1      706.82      713.31     14.28 o 
  -6   4   1     1199.89     1182.01     24.41 o 
  -5   4   1     1109.54     1175.81     21.78 o 
  -4   4   1     4050.57     4246.53     57.30 o 
  -3   4   1     3730.17     3518.33     18.02 o 
  -2   4   1        5.61        9.37      1.72 o 
  -1   4   1     7872.44     7501.49     29.36 o 
   0   4   1     7069.30     6285.40     25.34 o 
   1   4   1     3215.18     3082.91     10.64 o 
   2   4   1     1197.32     1162.83      7.21 o 
   3   4   1      452.59      536.80     15.35 o 
   4   4   1     4620.62     4682.03     40.02 o 
   5   4   1      986.26      943.45     20.23 o 
   6   4   1     1897.53     1839.79     21.25 o 
   7   4   1      401.34      418.09     11.56 o 
   8   4   1       35.09       31.75      5.43 o 
   9   4   1       61.45       69.03      7.20 o 
  10   4   1        6.60        4.14      5.60 o 
 -10   5   1        2.47       -2.96     10.95 o 
  -9   5   1        0.31        3.19      4.72 o 
  -8   5   1      958.78      929.23     16.54 o 
  -7   5   1       31.89       41.08      8.43 o 
  -6   5   1        0.94       15.85      6.81 o 
  -5   5   1     4383.37     4293.44     41.85 o 
  -4   5   1       59.42      107.82      7.46 o 
  -3   5   1      649.92      696.99      9.69 o 
  -2   5   1     2483.17     2615.76     21.33 o 
  -1   5   1      258.00      272.84      4.08 o 
   0   5   1     2013.28     1903.67     19.57 o 
   1   5   1      120.41       74.01      8.19 o 
   2   5   1     2414.46     2388.95     16.57 o 
   3   5   1      502.14      549.72     15.92 o 
   4   5   1      483.33      589.61     15.17 o 
   5   5   1      175.19      151.29      8.76 o 
   6   5   1        2.92        5.72      4.39 o 
   7   5   1     3643.40     3496.16    183.41 o 
   8   5   1       71.46       66.46      5.94 o 
   9   5   1       84.91       89.62      5.78 o 
  10   5   1     1716.53     1633.47     42.27 o 
 -10   6   1      174.31      187.83      7.81 o 
  -9   6   1       69.05       88.64      5.68 o 
  -8   6   1      224.53      223.41     13.10 o 
  -7   6   1      408.20      460.62     16.71 o 
  -6   6   1      374.40      414.04     10.58 o 
  -5   6   1     1339.75     1349.17     23.88 o 
  -4   6   1      211.76      186.01      8.72 o 
  -3   6   1     1905.83     1923.15     84.75 o 
  -2   6   1     9270.52     9508.96    159.75 o 
  -1   6   1     3307.34     3605.64     35.64 o 
   0   6   1    10393.44    10288.79    190.73 o 
   1   6   1     3957.51     3980.07     29.20 o 
   2   6   1      527.00      565.81      8.84 o 
   3   6   1      665.85      741.09     11.14 o 
   4   6   1        5.11        1.82      5.76 o 
   5   6   1       88.73       66.04      5.59 o 
   6   6   1      684.42      664.11     14.46 o 
   7   6   1       36.41       30.88      5.83 o 
   8   6   1       80.61       61.25      5.71 o 
   9   6   1       17.01        9.75      5.82 o 
  10   6   1      179.25      131.18      6.16 o 
  -9   7   1      118.75      111.29      5.07 o 
  -8   7   1      105.67       89.67      5.72 o 
  -7   7   1       75.00       84.65      9.87 o 
  -6   7   1      153.57      150.78      9.67 o 
  -5   7   1      732.53      722.83     23.17 o 
  -4   7   1       47.33       46.55      6.97 o 
  -3   7   1      901.21     1087.80     36.21 o 
  -2   7   1      307.11      447.61     47.87 o 
  -1   7   1       14.29       47.61      4.74 o 
   0   7   1     1056.70     1174.27     18.41 o 
   1   7   1     1676.16     1859.15     36.82 o 
   2   7   1     1181.79     1352.86     34.53 o 
   3   7   1       65.66       63.59      3.88 o 
   4   7   1     1340.75     1365.30     23.20 o 
   5   7   1     4447.22     4571.82     27.18 o 
   6   7   1      191.65      177.06     10.00 o 
   7   7   1      297.42      302.67     42.66 o 
   8   7   1      453.08      521.12     42.88 o 
   9   7   1       60.91       68.16      4.80 o 
  -9   8   1      164.07      180.17      8.92 o 
  -8   8   1      617.01      580.61     17.60 o 
  -7   8   1     1063.72     1089.15    109.63 o 
  -6   8   1      255.23      251.05      8.87 o 
  -5   8   1     1337.29     1209.41     12.75 o 
  -4   8   1     1380.58     1413.88     47.30 o 
  -3   8   1        0.03        8.03      5.64 o 
  -2   8   1      432.08      374.00     12.69 o 
  -1   8   1      908.59      912.08     34.02 o 
   0   8   1        0.87        4.26      3.15 o 
   1   8   1      315.34      281.99     10.62 o 
   2   8   1       11.40       16.91      5.31 o 
   3   8   1     2247.66     2240.58    141.36 o 
   4   8   1     5133.76     5389.70     48.46 o 
   5   8   1     6378.33     5927.30     40.53 o 
   6   8   1      508.55      456.94     17.82 o 
   7   8   1      890.95      813.25     22.26 o 
   8   8   1     1468.38     1437.89     26.84 o 
   9   8   1        1.04        0.36      5.07 o 
  -9   9   1       18.18       12.41      4.46 o 
  -8   9   1      977.70      996.94     21.17 o 
  -7   9   1        1.77       16.23     12.37 o 
  -6   9   1        7.36       13.81      5.48 o 
  -5   9   1     3086.83     2904.31     23.33 o 
  -4   9   1     1985.22     1933.13     16.28 o 
  -3   9   1       34.53       50.01      3.99 o 
  -2   9   1      780.96      762.77     11.69 o 
  -1   9   1      610.56      533.30     14.07 o 
   0   9   1      130.40      138.61      8.56 o 
   1   9   1     3960.14     3915.30     91.34 o 
   2   9   1        1.91       30.79      6.91 o 
   3   9   1       29.48       27.85      5.00 o 
   4   9   1       32.26       41.75      7.30 o 
   5   9   1       81.75       85.62     10.64 o 
   6   9   1       23.92       31.89      5.32 o 
   7   9   1      721.21      782.75     71.57 o 
   8   9   1        0.10       -3.20      5.92 o 
   9   9   1       40.73       39.17      4.42 o 
  -8  10   1       82.62       88.32      6.45 o 
  -7  10   1      395.52      428.55     23.50 o 
  -6  10   1      562.92      537.77     12.26 o 
  -5  10   1      539.57      507.59     15.86 o 
  -4  10   1     2243.51     1988.28     47.77 o 
  -3  10   1        2.86       14.16      5.76 o 
  -2  10   1       65.77       74.39      5.00 o 
  -1  10   1      151.41      124.11      5.01 o 
   0  10   1      635.68      612.46     15.52 o 
   1  10   1      190.30      164.59      5.53 o 
   2  10   1     2405.11     2365.27     21.30 o 
   3  10   1      360.96      326.52     10.32 o 
   4  10   1      806.36      732.86     17.35 o 
   5  10   1     3207.56     3067.98     49.15 o 
   6  10   1     1635.42     1553.44     68.53 o 
   7  10   1       39.40       41.41      4.70 o 
   8  10   1        9.90       16.67      4.99 o 
  -7  11   1       60.01       52.95      4.42 o 
  -6  11   1     1363.50     1408.59     43.96 o 
  -5  11   1      656.84      634.48     24.09 o 
  -4  11   1      684.90      742.85     34.75 o 
  -3  11   1      517.41      492.40     12.75 o 
  -2  11   1       41.09       42.43      9.23 o 
  -1  11   1      750.42      623.17     30.01 o 
   0  11   1      485.04      519.06     11.40 o 
   1  11   1       20.30       24.98      6.71 o 
   2  11   1     1151.98     1097.55     26.38 o 
   3  11   1      818.99      723.28     16.59 o 
   4  11   1      238.80      204.01      8.28 o 
   5  11   1      186.99      184.51     14.19 o 
   6  11   1       29.52       30.23      4.73 o 
   7  11   1      163.14      166.76      5.67 o 
  -7  12   1        6.91        8.23      5.43 o 
  -6  12   1       59.64       68.84      4.68 o 
  -5  12   1      461.57      420.75     14.88 o 
  -4  12   1      379.34      338.31     10.16 o 
  -3  12   1        3.37       13.30      5.28 o 
  -2  12   1        5.95       14.00      5.15 o 
  -1  12   1      240.49      167.78      7.57 o 
   0  12   1        3.99        3.25      4.67 o 
   1  12   1      142.23      114.93     15.61 o 
   2  12   1      185.01      133.17      7.22 o 
   3  12   1      381.01      334.48     10.25 o 
   4  12   1        2.02        9.42      4.93 o 
   5  12   1        4.76        7.79      4.95 o 
   6  12   1      379.35      402.69     10.93 o 
  -6  13   1      879.12      933.24     15.53 o 
  -5  13   1      575.01      541.47     14.56 o 
  -4  13   1       41.32       33.58      6.20 o 
  -3  13   1      329.33      302.68      9.22 o 
  -2  13   1      523.65      469.98     16.67 o 
  -1  13   1     1278.80     1110.44     17.85 o 
   0  13   1      556.66      500.88     12.32 o 
   1  13   1       99.33       73.72      4.74 o 
   2  13   1     1456.64     1390.33     19.04 o 
   3  13   1      293.40      299.08      8.99 o 
   4  13   1        1.84        2.43      5.96 o 
   5  13   1       24.97       27.98      5.51 o 
   6  13   1        1.19        3.45      5.03 o 
  -5  14   1      386.75      463.99      7.46 o 
  -4  14   1      533.09      540.93     10.30 o 
  -3  14   1      372.52      374.35      7.24 o 
  -2  14   1      282.26      282.47      9.56 o 
  -1  14   1        0.25        2.81      3.76 o 
   0  14   1      733.84      694.26     13.16 o 
   1  14   1       63.04       63.59      4.17 o 
   2  14   1     1025.09     1003.28     12.59 o 
   3  14   1       63.60       69.72      3.81 o 
   4  14   1      630.35      684.34     10.47 o 
   5  14   1      585.39      645.28     12.33 o 
  -3  15   1       61.24       69.22      3.50 o 
  -2  15   1      213.70      223.17      4.73 o 
  -1  15   1       70.88      105.78      4.97 o 
   0  15   1      373.32      359.51      8.29 o 
   1  15   1     1629.08     1680.94     32.60 o 
   2  15   1      579.73      552.00      7.07 o 
   3  15   1       87.58       90.81      3.59 o 
 -11   0   2       45.51       52.19      5.07 o 
 -10   0   2      616.26      582.35     16.87 o 
  -9   0   2     2124.54     2101.42     35.00 o 
  -8   0   2       94.90       92.01      9.37 o 
  -7   0   2     2546.77     2565.64     51.82 o 
  -6   0   2     1082.45     1131.77     20.88 o 
  -5   0   2     3083.66     3370.05     32.24 o 
  -4   0   2     5985.99     5942.76     37.55 o 
  -3   0   2      315.75      237.30      6.73 o 
  -2   0   2     7610.44     7239.94     28.34 o 
  -1   0   2     3684.05     3756.75     15.33 o 
   1   0   2     9374.97     9018.70     23.56 o 
   3   0   2    14668.16    15436.91     52.92 o 
   4   0   2     8953.50     9648.90     49.07 o 
   5   0   2     7826.85     8406.83     48.26 o 
   6   0   2      119.32      173.72      8.48 o 
   7   0   2       29.14       52.03      7.75 o 
   8   0   2     1405.70     1328.24     28.71 o 
   9   0   2      677.48      642.49     19.91 o 
  10   0   2      551.14      591.27     16.34 o 
 -11   1   2      101.59       85.97      5.15 o 
 -10   1   2     1817.76     1832.26     40.43 o 
  -9   1   2      286.07      264.09      9.58 o 
  -8   1   2        2.52        3.97      4.53 o 
  -7   1   2     1352.31     1346.18     14.12 o 
  -6   1   2     1892.35     1908.10     27.13 o 
  -5   1   2     2572.66     2763.53     25.00 o 
  -4   1   2     1125.88     1073.67     11.41 o 
  -3   1   2    11900.18    11293.82     31.09 o 
  -2   1   2      774.94      791.42      6.66 o 
  -1   1   2        4.98      176.57    116.24 o 
   0   1   2     5411.72     5363.34    114.66 o 
   1   1   2      772.08      830.82      5.88 o 
   2   1   2    26748.88    24907.94    153.00 o 
   3   1   2     1512.61     1397.44      8.77 o 
   4   1   2     1828.02     2101.34     15.48 o 
   5   1   2    13396.54    14385.31    134.99 o 
   6   1   2      217.05      228.30      8.84 o 
   7   1   2     1396.65     1457.06     15.71 o 
   8   1   2     1369.31     1339.46     46.33 o 
   9   1   2     1013.99      965.23     16.85 o 
  10   1   2      805.00      709.61     12.31 o 
 -11   2   2      424.85      449.71     10.87 o 
 -10   2   2      956.33      985.52     38.46 o 
  -9   2   2       59.48       66.58      6.29 o 
  -8   2   2        5.93        3.34      4.77 o 
  -7   2   2        2.44        3.25      4.16 o 
  -6   2   2     4459.30     4675.07     42.92 o 
  -5   2   2     5580.13     5556.40     29.47 o 
  -4   2   2      701.65      679.65     14.35 o 
  -3   2   2     1483.56     1496.96     24.29 o 
  -2   2   2     6893.87     6488.94     85.70 o 
  -1   2   2     1168.33     1202.25      8.27 o 
   0   2   2      373.51      382.43      3.61 o 
   1   2   2     2935.55     2862.48     16.95 o 
   2   2   2       21.08       20.68      1.32 o 
   3   2   2      875.19      822.68      9.41 o 
   4   2   2     5446.94     5725.16     25.13 o 
   5   2   2     9587.28    10630.95     71.29 o 
   6   2   2      183.64      173.68      9.12 o 
   7   2   2        0.59        5.67      4.42 o 
   8   2   2     1454.60     1572.21     62.85 o 
   9   2   2     1327.85     1367.09     53.32 o 
  10   2   2      553.40      620.31     21.47 o 
 -11   3   2       81.07       69.38      4.46 o 
 -10   3   2      184.27      183.98     10.38 o 
  -9   3   2      303.50      345.51     41.52 o 
  -8   3   2        4.90       -2.39      4.99 o 
  -7   3   2       10.50       12.89      6.24 o 
  -6   3   2      396.58      402.93      9.12 o 
  -5   3   2        0.68      112.22     75.63 o 
  -4   3   2      240.15      257.34      6.01 o 
  -3   3   2     2832.88     2801.01     27.64 o 
  -2   3   2     4948.47     5162.40     18.81 o 
  -1   3   2     1541.39     1485.48     49.19 o 
   0   3   2    14658.86    13834.10    114.94 o 
   1   3   2     9104.26     9075.43     32.68 o 
   2   3   2      563.53      503.80      4.37 o 
   3   3   2     2387.60     2428.28     18.80 o 
   4   3   2       35.98       20.87      2.55 o 
   5   3   2      602.40      611.22     16.14 o 
   6   3   2      266.54      281.48      8.23 o 
   7   3   2       30.89       29.95      4.50 o 
   8   3   2      679.01      748.63     14.31 o 
   9   3   2       15.66       22.47      5.50 o 
  10   3   2      115.86      115.37      8.11 o 
 -10   4   2      876.73      877.61     23.01 o 
  -9   4   2       71.81       82.17      5.95 o 
  -8   4   2      534.33      532.05     14.72 o 
  -7   4   2     1372.23     1421.71     18.85 o 
  -6   4   2      830.00      887.86     20.96 o 
  -5   4   2      774.62      828.97     11.76 o 
  -4   4   2      981.84     1063.08     11.80 o 
  -3   4   2      880.02      849.05      9.30 o 
  -2   4   2     1195.71     1219.49      8.32 o 
  -1   4   2     1645.88     1559.50     13.38 o 
   0   4   2      206.03      191.12      2.59 o 
   1   4   2     2381.92     2266.40     42.84 o 
   2   4   2     7376.74     7428.06     58.72 o 
   3   4   2     2347.19     2485.89     25.87 o 
   4   4   2      284.47      237.38      9.85 o 
   5   4   2      416.59      491.76     14.76 o 
   6   4   2      812.56      825.83     14.77 o 
   7   4   2       51.17       57.44      5.57 o 
   8   4   2      761.55      792.69     15.52 o 
   9   4   2     1561.98     1680.19    103.30 o 
  10   4   2      981.61      964.82     19.06 o 
 -10   5   2      108.96      112.45      4.99 o 
  -9   5   2      156.36      167.66      7.48 o 
  -8   5   2     1873.74     1943.44     33.66 o 
  -7   5   2      161.01      187.23      7.83 o 
  -6   5   2       67.12       65.05      6.09 o 
  -5   5   2      918.25      895.65     19.95 o 
  -4   5   2     2030.83     2165.09     73.52 o 
  -3   5   2     8277.27     8657.48     47.89 o 
  -2   5   2      139.01      118.15      8.90 o 
  -1   5   2     4409.76     5118.91     47.16 o 
   0   5   2     9439.08     9274.53    100.46 o 
   1   5   2      296.51      242.96      4.93 o 
   2   5   2     3741.39     3665.17     26.44 o 
   3   5   2      536.24      601.94     13.54 o 
   4   5   2       72.70       97.89      6.61 o 
   5   5   2     1962.37     1886.14     29.07 o 
   6   5   2     2515.51     2498.92     30.82 o 
   7   5   2      307.96      282.25     12.73 o 
   8   5   2      129.60      126.18      6.87 o 
   9   5   2      305.16      310.48     11.01 o 
  10   5   2       19.92       19.75      5.23 o 
 -10   6   2       42.26       49.44      3.64 o 
  -9   6   2      980.41     1005.65     15.96 o 
  -8   6   2       13.27       12.83      5.26 o 
  -7   6   2       12.39       17.52     10.34 o 
  -6   6   2      446.03      440.46     12.78 o 
  -5   6   2      414.42      353.44     12.98 o 
  -4   6   2       15.26       18.82      5.41 o 
  -3   6   2      127.55      137.42     10.50 o 
  -2   6   2       19.54       25.15      3.39 o 
  -1   6   2     1388.44     1335.84     16.16 o 
   0   6   2     1008.87     1061.29      9.99 o 
   1   6   2     2103.54     2233.46     37.23 o 
   2   6   2     3754.56     3848.84     25.65 o 
   3   6   2     2033.71     2140.43     26.11 o 
   4   6   2      114.95      117.92      7.75 o 
   5   6   2      638.58      634.76     37.14 o 
   6   6   2        6.18       14.65      5.62 o 
   7   6   2      159.05      162.66     14.82 o 
   8   6   2      166.26      152.32     12.81 o 
   9   6   2        4.19        5.98      4.57 o 
  -9   7   2      177.55      189.58     12.53 o 
  -8   7   2      316.88      329.17     15.27 o 
  -7   7   2      125.12      114.54      8.11 o 
  -6   7   2      616.66      571.38     18.31 o 
  -5   7   2     1790.44     1647.65     31.00 o 
  -4   7   2     1190.59     1153.63     98.01 o 
  -3   7   2        4.30        7.99      4.34 o 
  -2   7   2      570.53      549.71     14.19 o 
  -1   7   2      124.59      210.21      5.85 o 
   0   7   2     1097.25      958.42     19.65 o 
   1   7   2     2126.39     2201.78     44.95 o 
   2   7   2     1301.03     1400.83     14.81 o 
   3   7   2     5982.20     5660.32     44.12 o 
   4   7   2     1519.90     1480.18     24.65 o 
   5   7   2      855.93      813.05     12.53 o 
   6   7   2        1.08       12.19      5.13 o 
   7   7   2      158.55      184.38     25.83 o 
   8   7   2       56.32       70.85      6.61 o 
   9   7   2     1070.76     1107.84     40.85 o 
  -9   8   2        9.49        7.70      5.23 o 
  -8   8   2        0.61        1.78      6.49 o 
  -7   8   2       79.56       74.54     10.73 o 
  -6   8   2      284.36      282.03      7.80 o 
  -5   8   2        0.06       -0.98      5.19 o 
  -4   8   2      535.91      529.01     12.10 o 
  -3   8   2      786.83      713.00     18.21 o 
  -2   8   2      865.28      824.19     18.53 o 
  -1   8   2      359.10      386.39      8.34 o 
   0   8   2       55.03       32.48      4.14 o 
   1   8   2      625.76      596.79     14.88 o 
   2   8   2        4.74        3.12      4.22 o 
   3   8   2      166.85      198.75     12.06 o 
   4   8   2      627.48      632.64      9.02 o 
   5   8   2       20.89        9.71      5.92 o 
   6   8   2      361.87      377.20     21.07 o 
   7   8   2       68.15       63.87      7.99 o 
   8   8   2      606.69      575.29     17.07 o 
   9   8   2      225.88      257.62      9.49 o 
  -9   9   2      917.07     1030.88     16.63 o 
  -8   9   2       38.32       37.63      6.33 o 
  -7   9   2      868.75      908.68     73.05 o 
  -6   9   2      343.10      341.07      9.87 o 
  -5   9   2      155.13      147.43      5.93 o 
  -4   9   2      136.38      135.93      4.94 o 
  -3   9   2        1.63        4.46      4.61 o 
  -2   9   2      496.40      508.54     18.82 o 
  -1   9   2      169.84      220.19      6.81 o 
   0   9   2       19.10       32.71     12.43 o 
   1   9   2      120.62      108.19      7.62 o 
   2   9   2        7.59        9.81      4.90 o 
   3   9   2      555.77      507.16      9.60 o 
   4   9   2     1206.40     1159.78     18.01 o 
   5   9   2      397.39      374.33     11.13 o 
   6   9   2      132.52      116.96      6.65 o 
   7   9   2      242.34      284.78     25.69 o 
   8   9   2     1386.13     1396.61     23.84 o 
   9   9   2       28.10       35.00      4.46 o 
  -8  10   2       85.53       74.01      6.61 o 
  -7  10   2        1.56        6.72      4.58 o 
  -6  10   2      326.68      343.67     12.69 o 
  -5  10   2      249.34      238.06      8.68 o 
  -4  10   2      313.46      282.65      7.92 o 
  -3  10   2      211.26      205.57      6.67 o 
  -2  10   2      499.98      533.49      8.66 o 
  -1  10   2       79.13       90.39      4.96 o 
   0  10   2      137.47      106.99      4.59 o 
   1  10   2      667.88      638.22     10.30 o 
   2  10   2     2018.30     1939.74     30.51 o 
   3  10   2      460.67      418.42     11.33 o 
   4  10   2       65.33       69.42      7.88 o 
   5  10   2        3.04        0.35      5.66 o 
   6  10   2      476.33      476.95     22.75 o 
   7  10   2      432.82      436.37     25.26 o 
   8  10   2      110.54      114.72      6.81 o 
  -7  11   2       43.87       47.21      4.23 o 
  -6  11   2      223.09      229.06      7.43 o 
  -5  11   2       10.69        9.77      5.20 o 
  -4  11   2      126.35      121.72      6.68 o 
  -3  11   2      277.08      252.97     12.85 o 
  -2  11   2      275.37      219.68      8.59 o 
  -1  11   2       17.72       24.03      5.74 o 
   0  11   2       20.85       33.29      9.37 o 
   1  11   2      581.77      523.70     21.35 o 
   2  11   2     1167.60     1010.42     17.50 o 
   3  11   2      162.36      176.82     11.88 o 
   4  11   2     1085.75     1004.76     37.31 o 
   5  11   2      936.18      941.71     30.01 o 
   6  11   2      325.27      321.15      8.87 o 
   7  11   2       13.85       10.50      4.02 o 
  -7  12   2      550.60      565.12     10.83 o 
  -6  12   2       76.65       72.51      4.74 o 
  -5  12   2      168.86      174.53     10.62 o 
  -4  12   2       31.76       32.93      4.94 o 
  -3  12   2       34.91       31.40      8.58 o 
  -2  12   2      191.38      195.83     14.48 o 
  -1  12   2     1033.06     1036.09     74.29 o 
   0  12   2       11.03        7.58      5.29 o 
   1  12   2     1137.68     1098.34     46.82 o 
   2  12   2       15.32       15.26      6.57 o 
   3  12   2       18.48       15.52      5.41 o 
   4  12   2      356.28      370.60     19.00 o 
   5  12   2     1059.88     1058.98     15.43 o 
   6  12   2       90.84       90.00      4.59 o 
  -6  13   2       27.60       26.24      5.03 o 
  -5  13   2       25.20       21.17      5.43 o 
  -4  13   2      568.20      538.84     15.90 o 
  -3  13   2      229.92      207.57     10.18 o 
  -2  13   2      251.75      214.06      8.13 o 
  -1  13   2       94.62       94.25      5.38 o 
   0  13   2       75.18       53.06      5.18 o 
   1  13   2        0.88       -0.03      4.29 o 
   2  13   2      964.70      924.61     16.78 o 
   3  13   2        1.50        0.19      4.66 o 
   4  13   2      260.86      251.33     11.48 o 
   5  13   2      489.82      456.80     13.14 o 
   6  13   2      224.47      243.10      7.79 o 
  -5  14   2      161.09      172.35      5.21 o 
  -4  14   2      353.06      376.72     11.72 o 
  -3  14   2     1004.56      951.62     13.58 o 
  -2  14   2        6.14        0.62      3.45 o 
  -1  14   2        0.91        4.87      3.63 o 
   0  14   2      647.29      582.49     12.02 o 
   1  14   2      371.81      378.26     13.22 o 
   2  14   2      501.90      484.04      8.39 o 
   3  14   2      405.90      467.93      7.80 o 
   4  14   2      405.69      427.31      8.13 o 
   5  14   2      867.02      946.33     14.19 o 
  -3  15   2       85.12       89.74      4.08 o 
  -2  15   2        8.48        9.25      3.04 o 
  -1  15   2       26.12       32.69      4.36 o 
   0  15   2        1.79        3.18      3.64 o 
   1  15   2        4.10        7.88      3.60 o 
   2  15   2        9.82        7.83      3.02 o 
   3  15   2       18.29       18.81      6.14 o 
 -11   1   3       95.70       88.85      5.39 o 
 -10   1   3       19.08       13.62      4.57 o 
  -9   1   3      168.73      143.32      7.48 o 
  -8   1   3       13.68       52.42     24.84 o 
  -7   1   3     1534.59     1411.12     13.11 o 
  -6   1   3        8.02        6.35      3.83 o 
  -5   1   3     2840.84     2803.16     48.15 o 
  -4   1   3     1239.23     1311.95     24.07 o 
  -3   1   3     1031.59      999.59     12.27 o 
  -2   1   3    12944.21    11821.88     71.71 o 
  -1   1   3      401.83      436.20      4.28 o 
   0   1   3     2318.86     2360.66     27.88 o 
   1   1   3     1715.11     1866.32      9.79 o 
   2   1   3     3330.16     3308.07     64.52 o 
   3   1   3      863.16     1021.19     28.91 o 
   4   1   3      604.51      538.51      6.60 o 
   5   1   3      428.07      485.49      8.81 o 
   6   1   3      195.98      195.33      9.49 o 
   7   1   3     5966.74     5886.74     84.73 o 
   8   1   3     1143.90     1183.19     46.82 o 
   9   1   3      402.51      435.24     11.63 o 
  10   1   3      265.32      264.03      7.85 o 
 -11   2   3      730.09      693.38     13.10 o 
 -10   2   3      686.80      721.28     17.94 o 
  -9   2   3       20.30       16.62      5.28 o 
  -8   2   3       17.38       18.88      5.84 o 
  -7   2   3       61.14       82.67      5.69 o 
  -6   2   3      842.00      857.61     13.22 o 
  -5   2   3      481.46      398.59      8.39 o 
  -4   2   3     3478.66     3286.16     20.41 o 
  -3   2   3     7496.80     7001.11     34.75 o 
  -2   2   3    13009.65    12371.05     27.84 o 
  -1   2   3     1939.75     1861.61      9.42 o 
   0   2   3       18.08       33.77      2.39 o 
   1   2   3     4089.82     4190.87     15.19 o 
   2   2   3     2666.29     2846.04     20.27 o 
   3   2   3      137.20      134.90      3.43 o 
   4   2   3     6317.29     6933.81     65.39 o 
   5   2   3      692.90      840.25     18.49 o 
   6   2   3       27.38       43.97      4.31 o 
   7   2   3      989.93      995.14     12.79 o 
   8   2   3       80.21       90.80      6.37 o 
   9   2   3      297.40      284.64      9.44 o 
  10   2   3     2017.74     2030.31    101.86 o 
 -11   3   3       51.61       57.66      4.50 o 
 -10   3   3      643.95      651.71     27.92 o 
  -9   3   3     1519.93     1673.12     83.84 o 
  -8   3   3      369.64      339.52     17.96 o 
  -7   3   3      862.52      889.04     46.25 o 
  -6   3   3     3634.40     3577.88     79.80 o 
  -5   3   3      280.73      231.32      6.53 o 
  -4   3   3      282.96      274.59      6.37 o 
  -3   3   3     1928.89     2006.78     11.67 o 
  -2   3   3    10590.38    10609.83     58.03 o 
  -1   3   3    12308.41    11360.91     36.82 o 
   0   3   3     5225.52     4995.12     97.52 o 
   1   3   3     3223.24     3116.37     20.56 o 
   2   3   3     3502.97     2907.96    270.94 o 
   3   3   3      810.88      997.91      7.76 o 
   4   3   3      884.14     1069.49     19.46 o 
   5   3   3      360.70      349.95     12.33 o 
   6   3   3      413.48      380.62     10.74 o 
   7   3   3      161.64      161.50      5.97 o 
   8   3   3     1000.96     1095.96     16.99 o 
   9   3   3       14.93       25.67      7.02 o 
  10   3   3      121.85       88.52      7.38 o 
 -10   4   3       66.20       50.75      4.40 o 
  -9   4   3      538.39      523.64     17.56 o 
  -8   4   3      163.87      189.03     19.65 o 
  -7   4   3     1498.99     1618.59     55.66 o 
  -6   4   3      215.38      203.40     10.38 o 
  -5   4   3       83.38       77.69      4.30 o 
  -4   4   3        7.28       25.88      3.39 o 
  -3   4   3    10358.92    10307.25     33.09 o 
  -2   4   3      579.19      514.51      5.61 o 
  -1   4   3      493.21      553.68      7.46 o 
   0   4   3      390.08      386.57      7.18 o 
   1   4   3       10.86       28.95      1.99 o 
   2   4   3     1473.37     1520.70     17.76 o 
   3   4   3     6791.00     6825.35     43.71 o 
   4   4   3      266.43      279.31     10.66 o 
   5   4   3      760.93      755.14     18.65 o 
   6   4   3       98.23      112.22      5.32 o 
   7   4   3       91.01       97.45      6.41 o 
   8   4   3      200.09      173.45      7.69 o 
   9   4   3       66.45       68.51      8.15 o 
  10   4   3        2.95       -4.83      5.43 o 
 -10   5   3      467.04      424.33      9.35 o 
  -9   5   3      262.84      272.20      8.84 o 
  -8   5   3     1104.78     1127.11     25.55 o 
  -7   5   3      163.13      176.96     10.66 o 
  -6   5   3       97.11      103.57     12.45 o 
  -5   5   3      612.70      606.23     16.91 o 
  -4   5   3      310.11      348.67     17.01 o 
  -3   5   3     2748.99     2801.62     18.02 o 
  -2   5   3      725.00      668.02      9.10 o 
  -1   5   3     1093.45     1366.16     11.58 o 
   0   5   3     2628.57     2497.48     14.08 o 
   1   5   3      273.05      204.43     10.24 o 
   2   5   3      602.70      660.95      9.63 o 
   3   5   3       48.94       40.67      4.62 o 
   4   5   3     1649.93     1651.55     25.38 o 
   5   5   3       55.39       71.25      6.73 o 
   6   5   3       22.28       27.73      6.33 o 
   7   5   3     1334.52     1307.10     52.59 o 
   8   5   3        1.52       19.19     11.03 o 
   9   5   3       62.38       56.46      4.96 o 
  10   5   3      221.41      229.19      8.84 o 
 -10   6   3       67.18       67.87      3.58 o 
  -9   6   3       16.07       10.17      4.36 o 
  -8   6   3        2.95       -4.01      7.50 o 
  -7   6   3      741.86      770.25     16.18 o 
  -6   6   3      681.16      646.88     13.09 o 
  -5   6   3     1447.81     1338.23     47.38 o 
  -4   6   3       45.89       65.77      5.88 o 
  -3   6   3      674.26      712.05     30.76 o 
  -2   6   3      129.35      101.65      7.16 o 
  -1   6   3     6586.42     6782.79     27.92 o 
   0   6   3     1310.12     1396.74     34.37 o 
   1   6   3      402.14      443.32      7.23 o 
   2   6   3     4125.59     3944.06     58.39 o 
   3   6   3      136.25      114.15      6.89 o 
   4   6   3     2569.34     2346.03     31.02 o 
   5   6   3      178.20      205.48      6.03 o 
   6   6   3        0.34       10.31     14.96 o 
   7   6   3       47.15       65.39      9.41 o 
   8   6   3      912.67      917.24     22.85 o 
   9   6   3        2.73        5.67      4.54 o 
 -10   7   3       10.71        8.92      4.46 o 
  -9   7   3      124.85      127.09      7.06 o 
  -8   7   3        7.47        3.10      5.23 o 
  -7   7   3        9.99        6.41      6.14 o 
  -6   7   3     1286.46     1298.50     18.43 o 
  -5   7   3      117.89      133.02     12.92 o 
  -4   7   3      622.05      562.24     15.69 o 
  -3   7   3      262.91      262.69     10.66 o 
  -2   7   3     2203.59     2175.87     27.62 o 
  -1   7   3      299.53      324.68      6.95 o 
   0   7   3     1664.39     1582.88     44.40 o 
   1   7   3       89.33       81.65      3.75 o 
   2   7   3      557.82      573.66     21.41 o 
   3   7   3       57.52       43.96      5.47 o 
   4   7   3      203.42      195.31      6.02 o 
   5   7   3      427.41      411.35      8.75 o 
   6   7   3      331.09      332.15     25.12 o 
   7   7   3      329.51      360.26     47.20 o 
   8   7   3      413.81      424.52     53.67 o 
   9   7   3      193.73      189.16      8.60 o 
  -9   8   3      263.50      272.62     10.58 o 
  -8   8   3      323.75      312.48     13.18 o 
  -7   8   3       84.83       84.15     11.39 o 
  -6   8   3     2456.67     2378.54     58.94 o 
  -5   8   3     2862.82     2704.20     41.12 o 
  -4   8   3     3375.51     3230.64     26.98 o 
  -3   8   3     1212.53     1146.61     22.83 o 
  -2   8   3      856.51      803.64     18.61 o 
  -1   8   3       29.41       38.86     12.35 o 
   0   8   3     2536.82     2585.11     28.79 o 
   1   8   3     1088.89     1130.97     60.83 o 
   2   8   3      386.68      385.83     13.95 o 
   3   8   3      112.28      105.99      5.86 o 
   4   8   3      860.43      806.63     19.15 o 
   5   8   3       64.17       62.92      6.37 o 
   6   8   3       24.09      126.42     66.87 o 
   7   8   3      291.89      236.37     13.18 o 
   8   8   3       21.88       24.37      6.37 o 
   9   8   3      526.93      610.21     13.38 o 
  -9   9   3       16.40        8.03      4.62 o 
  -8   9   3       85.68       96.02      7.79 o 
  -7   9   3      284.54      291.47     21.51 o 
  -6   9   3      284.96      289.89     10.43 o 
  -5   9   3       24.46       37.10      5.39 o 
  -4   9   3       51.73       54.12      4.40 o 
  -3   9   3      643.91      583.77     12.22 o 
  -2   9   3     1852.94     1890.48     32.50 o 
  -1   9   3       10.63       16.24      4.83 o 
   0   9   3      458.90      473.47     27.92 o 
   1   9   3     2451.75     2429.84     82.70 o 
   2   9   3       40.80       40.94      4.89 o 
   3   9   3     1175.03     1229.83     30.43 o 
   4   9   3       15.79       11.42      5.16 o 
   5   9   3       66.92       65.64      5.80 o 
   6   9   3      259.75      240.86     14.46 o 
   7   9   3        8.34        6.68      5.19 o 
   8   9   3        1.44        0.61      5.72 o 
  -8  10   3      141.08      137.79      7.87 o 
  -7  10   3     1834.32     1961.76     70.94 o 
  -6  10   3     1309.49     1311.94     18.32 o 
  -5  10   3      690.82      660.49     11.28 o 
  -4  10   3     1258.37     1124.03     18.11 o 
  -3  10   3     1649.07     1568.05     67.56 o 
  -2  10   3      309.86      299.79      7.65 o 
  -1  10   3       31.51       31.24      5.84 o 
   0  10   3       22.76       18.90      5.95 o 
   1  10   3       14.05       30.83      7.14 o 
   2  10   3       94.76       73.97      6.48 o 
   3  10   3      627.29      601.99     13.24 o 
   4  10   3     1008.70     1129.76     19.20 o 
   5  10   3        0.34        0.42      5.49 o 
   6  10   3      383.31      368.30     10.21 o 
   7  10   3      193.12      207.25      7.93 o 
   8  10   3      406.38      437.10     11.72 o 
  -7  11   3      463.29      502.60     10.95 o 
  -6  11   3       71.45       72.24     11.58 o 
  -5  11   3        1.60        2.31      7.83 o 
  -4  11   3      370.05      326.61     10.69 o 
  -3  11   3       12.15       17.31      5.47 o 
  -2  11   3        1.22        9.96      5.40 o 
  -1  11   3     1054.52      972.31     50.34 o 
   0  11   3      409.03      402.93     11.04 o 
   1  11   3       39.08       45.38      5.66 o 
   2  11   3      371.99      351.38     10.72 o 
   3  11   3      841.54      850.54     17.90 o 
   4  11   3       59.81       65.09      4.62 o 
   5  11   3     2327.75     2236.86     34.18 o 
   6  11   3      431.09      432.04     10.02 o 
   7  11   3        9.91        6.01      6.31 o 
  -7  12   3       15.52        9.93      5.31 o 
  -6  12   3      247.07      270.51     10.83 o 
  -5  12   3      154.84      141.08      8.88 o 
  -4  12   3      421.75      381.59     10.66 o 
  -3  12   3      217.15      200.10      8.04 o 
  -2  12   3     1856.84     1579.31     21.15 o 
  -1  12   3      367.31      314.50     19.77 o 
   0  12   3       56.30       47.92      4.66 o 
   1  12   3      391.09      335.67     11.81 o 
   2  12   3     1229.25     1169.57     33.47 o 
   3  12   3      116.63       96.61      6.13 o 
   4  12   3       11.38       16.22      7.10 o 
   5  12   3      126.18      119.79      5.99 o 
   6  12   3      150.28      150.71      8.05 o 
  -6  13   3     1241.24     1410.84     19.02 o 
  -5  13   3       32.52       33.25      5.35 o 
  -4  13   3      618.19      644.68     17.11 o 
  -3  13   3       24.95       24.16      4.54 o 
  -2  13   3        4.35        4.37      5.00 o 
  -1  13   3     1124.87     1123.36     77.84 o 
   0  13   3     1832.65     1598.85     21.04 o 
   1  13   3      512.22      458.00      9.38 o 
   2  13   3       97.61       98.54      4.94 o 
   3  13   3      410.05      381.09     10.25 o 
   4  13   3     1354.70     1301.91     37.45 o 
   5  13   3      691.56      713.13     10.15 o 
  -5  14   3        2.03        6.39      3.30 o 
  -4  14   3        8.93       10.54      5.15 o 
  -3  14   3      716.98      765.72     12.14 o 
  -2  14   3       96.50       95.06      5.98 o 
  -1  14   3       44.78       50.29      4.44 o 
   0  14   3       10.08       14.86      4.30 o 
   1  14   3       17.38       19.10      3.85 o 
   2  14   3       83.05       92.56      4.31 o 
   3  14   3      267.65      269.47      7.35 o 
   4  14   3       26.65       28.95      3.70 o 
  -3  15   3      172.80      190.71      7.50 o 
  -2  15   3      698.08      726.98     19.99 o 
  -1  15   3      655.81      626.69     10.22 o 
   0  15   3       27.75       26.27      5.60 o 
   1  15   3      261.62      295.84      7.06 o 
   2  15   3      247.70      282.38      6.94 o 
 -11   0   4      121.54      100.24      5.47 o 
 -10   0   4      309.79      291.80     12.12 o 
  -9   0   4       52.23       57.74      7.42 o 
  -8   0   4      124.76      108.19      9.04 o 
  -7   0   4     5070.67     4742.52     91.16 o 
  -6   0   4      299.93      317.72     11.92 o 
  -5   0   4      881.05      896.17     17.52 o 
  -4   0   4     2282.01     1885.53     22.06 o 
  -3   0   4     6946.60     6753.45     35.77 o 
  -2   0   4    34431.05    29244.13    249.18 o 
   0   0   4    14957.02    14760.81     31.51 o 
   1   0   4    13352.15    13712.57     34.63 o 
   2   0   4    17537.28    17446.57     48.70 o 
   3   0   4      440.00      532.92     10.50 o 
   4   0   4       93.21      113.79      6.33 o 
   5   0   4     1362.63     1622.56     37.04 o 
   6   0   4      143.28      107.42      6.73 o 
   7   0   4     1714.41     1763.23     32.72 o 
   8   0   4      212.88      228.34     13.14 o 
   9   0   4        9.28       11.35      7.30 o 
  10   0   4        8.30        9.98      6.16 o 
 -11   1   4      305.45      307.01      9.08 o 
 -10   1   4      272.00      264.71      9.33 o 
  -9   1   4        1.74       -5.07      5.07 o 
  -8   1   4       65.31       59.99      5.79 o 
  -7   1   4      682.97      651.06     18.61 o 
  -6   1   4      708.75      637.67     11.60 o 
  -5   1   4       12.84       18.20      3.17 o 
  -4   1   4     3308.49     3049.23     75.55 o 
  -3   1   4     1183.17     1184.75     25.06 o 
  -2   1   4     9012.95     8384.23     59.83 o 
  -1   1   4     7286.52     7072.46     18.19 o 
   0   1   4     2230.09     2346.07      8.53 o 
   1   1   4      175.74      190.80      2.94 o 
   2   1   4      328.19      377.89     14.68 o 
   3   1   4     2974.37     3318.91     66.65 o 
   4   1   4     6111.29     7026.10     54.24 o 
   5   1   4     5938.55     6576.00     92.54 o 
   6   1   4        8.27       12.35      3.93 o 
   7   1   4     1507.82     1507.51     21.39 o 
   8   1   4      565.73      536.29     30.66 o 
   9   1   4      362.15      332.10     10.09 o 
  10   1   4       23.83       19.88      4.33 o 
 -11   2   4       85.76       87.22      5.31 o 
 -10   2   4        2.01        1.66      4.46 o 
  -9   2   4        2.89       -7.30      7.30 o 
  -8   2   4     2863.37     2863.21     39.66 o 
  -7   2   4        3.53        6.58      4.23 o 
  -6   2   4      135.83      207.09     58.56 o 
  -5   2   4     1218.93     1233.03     70.29 o 
  -4   2   4     1648.17     1566.35     14.64 o 
  -3   2   4      324.96      332.03      7.38 o 
  -2   2   4    30307.60    26432.37    166.75 o 
  -1   2   4     1880.68     1769.59      9.98 o 
   0   2   4     3097.56     3091.49     12.53 o 
   1   2   4    16188.61    15428.12     38.93 o 
   2   2   4     4278.28     4594.05     13.30 o 
   3   2   4      497.79      615.31      7.24 o 
   4   2   4      392.52      536.92      7.66 o 
   5   2   4        6.23        9.89      4.99 o 
   6   2   4      686.60      696.35     10.63 o 
   7   2   4     2782.40     2845.21     36.44 o 
   8   2   4      710.38      656.01     14.26 o 
   9   2   4      599.18      584.61     14.05 o 
  10   2   4     1532.54     1499.87     37.31 o 
 -11   3   4        1.68        2.88      4.34 o 
 -10   3   4       44.34       43.94      4.99 o 
  -9   3   4       76.43       72.09      6.18 o 
  -8   3   4      229.56      260.22     19.57 o 
  -7   3   4       19.55       28.12      5.88 o 
  -6   3   4        2.40        7.28      4.47 o 
  -5   3   4     3950.48     3760.15     46.21 o 
  -4   3   4     1162.39     1174.79     13.04 o 
  -3   3   4      496.38      612.55      6.76 o 
  -2   3   4        1.60       47.15     21.15 o 
  -1   3   4     3358.95     3511.67     14.77 o 
   0   3   4        7.24       14.56      0.82 o 
   1   3   4     1464.22     1492.47     15.08 o 
   2   3   4        7.78        9.12      2.84 o 
   3   3   4       73.05       44.08      4.78 o 
   4   3   4      595.44      551.37     14.52 o 
   5   3   4      315.05      372.46     13.26 o 
   6   3   4       40.86       37.00      6.12 o 
   7   3   4      225.18      244.68      8.80 o 
   8   3   4       23.13       36.02      5.04 o 
   9   3   4      423.05      368.65     15.69 o 
  10   3   4     1084.01     1034.61     19.95 o 
 -10   4   4        0.69        0.28      3.99 o 
  -9   4   4        2.29        3.28      6.81 o 
  -8   4   4     1022.38     1059.51     23.24 o 
  -7   4   4      792.45      825.76     34.65 o 
  -6   4   4        4.63        6.85      5.03 o 
  -5   4   4     2641.77     2619.57     33.03 o 
  -4   4   4     4471.70     4299.91     20.48 o 
  -3   4   4     2478.83     2218.60     14.73 o 
  -2   4   4      184.08      230.56      7.46 o 
  -1   4   4     2101.79     2133.50     14.52 o 
   0   4   4       17.18       48.40     19.89 o 
   1   4   4      782.45      699.76     15.37 o 
   3   4   4     4036.35     4533.17     36.54 o 
   4   4   4      705.91      723.87     16.91 o 
   5   4   4       78.83       98.98      7.54 o 
   6   4   4      399.21      403.15      8.85 o 
   7   4   4      733.27      716.13     15.07 o 
   8   4   4      252.98      220.02      8.53 o 
   9   4   4       26.58       33.72      5.14 o 
  10   4   4      574.51      563.94     14.03 o 
 -10   5   4      248.12      243.84      6.60 o 
  -9   5   4      144.58      153.37      7.07 o 
  -8   5   4        2.61       -0.28      7.22 o 
  -7   5   4     1559.31     1664.20     31.87 o 
  -6   5   4     3639.73     3707.70     77.51 o 
  -5   5   4     1472.84     1472.73     38.62 o 
  -4   5   4     2181.55     2046.53     18.97 o 
  -3   5   4      305.90      275.24      6.16 o 
  -2   5   4     6946.28     6577.90    140.57 o 
  -1   5   4     5406.89     5363.22     64.96 o 
   0   5   4       22.13       11.50      1.69 o 
   1   5   4      174.05      172.50      7.18 o 
   2   5   4        5.66        8.23      3.24 o 
   3   5   4       16.49       12.17      3.89 o 
   4   5   4     4374.12     4417.60     41.89 o 
   5   5   4        0.41        5.82      5.41 o 
   6   5   4       24.61       26.37      5.19 o 
   7   5   4     2701.77     2587.88     90.65 o 
   8   5   4        8.99        9.43      7.83 o 
   9   5   4      102.11      121.20      5.81 o 
  10   5   4        3.85       10.50      5.07 o 
 -10   6   4      157.41      153.90      6.37 o 
  -9   6   4       19.43       19.96      4.37 o 
  -8   6   4      198.65      180.33     10.26 o 
  -7   6   4     4049.82     4202.24     45.38 o 
  -6   6   4       89.95       97.37      6.17 o 
  -5   6   4        6.80        8.03      7.14 o 
  -4   6   4      777.47      782.37     24.59 o 
  -3   6   4      672.52      546.26     13.91 o 
  -2   6   4      375.39      538.11     12.94 o 
  -1   6   4      444.91      417.81      6.39 o 
   0   6   4     1399.72     1386.80     12.07 o 
   1   6   4      551.04      551.22      8.84 o 
   2   6   4     1182.19     1015.39     16.87 o 
   3   6   4        3.99        2.47      4.62 o 
   4   6   4      830.25      807.81     18.65 o 
   5   6   4       32.23       41.09      5.60 o 
   6   6   4       22.57       41.93     11.23 o 
   7   6   4      148.24      131.08      7.95 o 
   8   6   4     1028.56     1079.13     33.45 o 
   9   6   4       73.14       70.31      4.68 o 
 -10   7   4      627.19      645.49     11.64 o 
  -9   7   4       39.27       46.45      4.46 o 
  -8   7   4       69.21       80.90     10.06 o 
  -7   7   4        9.27       16.62      7.24 o 
  -6   7   4     1209.25     1148.68     24.65 o 
  -5   7   4      294.38      287.84      8.82 o 
  -4   7   4     4415.54     4143.99    130.67 o 
  -3   7   4      757.26      710.77     16.75 o 
  -2   7   4      100.09      111.35     16.18 o 
  -1   7   4     5387.20     5795.42     68.31 o 
   0   7   4     1298.25     1377.81     26.50 o 
   1   7   4      655.79      688.09      9.81 o 
   2   7   4      633.70      602.99     13.91 o 
   3   7   4      173.60      183.94      9.08 o 
   4   7   4       50.18       40.02      8.21 o 
   5   7   4     2929.84     2780.44     22.33 o 
   6   7   4     1007.23     1100.79     18.49 o 
   7   7   4       27.04       29.22      6.03 o 
   8   7   4      726.11      714.90     52.45 o 
   9   7   4      162.64      168.66      6.33 o 
  -9   8   4        2.27        1.38      5.11 o 
  -8   8   4      133.51      142.45      9.81 o 
  -7   8   4      101.41       95.04      4.91 o 
  -6   8   4      152.53      165.25      7.32 o 
  -5   8   4       10.69       15.65      6.73 o 
  -4   8   4       99.73       82.42      4.75 o 
  -3   8   4        8.85       22.57      4.46 o 
  -2   8   4      952.58      872.00     19.26 o 
  -1   8   4     2018.84     1878.72     27.45 o 
   0   8   4      141.46      134.58      4.76 o 
   1   8   4      274.52      299.96      8.15 o 
   2   8   4      133.48      130.98      7.54 o 
   3   8   4      717.18      752.27     13.31 o 
   4   8   4     1275.63     1233.48     15.01 o 
   5   8   4     1478.87     1461.47     30.43 o 
   6   8   4        0.01       -4.26      6.06 o 
   7   8   4      219.25      203.85     12.61 o 
   8   8   4      199.01      160.09      9.57 o 
   9   8   4      124.66      165.77      7.18 o 
  -9   9   4      645.72      705.38     13.79 o 
  -8   9   4       53.32       56.00      6.73 o 
  -7   9   4      188.98      189.45      8.80 o 
  -6   9   4     2298.41     2314.72     20.52 o 
  -5   9   4      376.64      385.56     15.77 o 
  -4   9   4      436.30      379.21      8.63 o 
  -3   9   4      230.37      190.09      6.18 o 
  -2   9   4      759.76      762.27     31.99 o 
  -1   9   4     1957.55     1965.74     77.90 o 
   0   9   4      473.86      492.98     15.41 o 
   1   9   4      714.86      721.44     13.10 o 
   2   9   4       68.61       80.91      5.37 o 
   3   9   4      321.37      339.42      8.90 o 
   4   9   4      508.50      470.18     12.73 o 
   5   9   4      252.02      232.12      9.23 o 
   6   9   4        1.08        4.72      5.54 o 
   7   9   4        3.48       -6.69      6.69 o 
   8   9   4      436.25      413.66     13.10 o 
  -8  10   4      381.68      382.11     11.60 o 
  -7  10   4      642.51      646.40     15.27 o 
  -6  10   4     2361.60     2321.61     24.06 o 
  -5  10   4      140.67      129.13      5.55 o 
  -4  10   4       19.51       20.81      5.62 o 
  -3  10   4     3777.97     3520.73     52.55 o 
  -2  10   4       19.99       22.68      4.94 o 
  -1  10   4        5.93        9.44      6.18 o 
   0  10   4        3.51        5.34      6.48 o 
   1  10   4      167.46      165.21      6.83 o 
   2  10   4       16.02       25.46      6.02 o 
   3  10   4     4569.26     4789.47     35.59 o 
   4  10   4        1.74        5.17      5.00 o 
   5  10   4       26.43       35.09      6.29 o 
   6  10   4       10.69       23.74     14.09 o 
   7  10   4        6.68        5.67      4.45 o 
   8  10   4      616.90      709.64     13.95 o 
  -7  11   4     1490.37     1598.03     43.06 o 
  -6  11   4       55.01       53.41      4.83 o 
  -5  11   4        2.08        2.40      5.24 o 
  -4  11   4       47.68       52.27      5.22 o 
  -3  11   4       10.06       17.01      5.53 o 
  -2  11   4      863.05      780.71     15.38 o 
  -1  11   4      264.58      228.68      8.51 o 
   0  11   4      983.50      942.05     69.65 o 
   1  11   4       85.65       81.02      9.35 o 
   2  11   4      384.38      375.58     11.05 o 
   3  11   4       50.91       45.18      4.98 o 
   4  11   4     2149.58     2328.20     53.08 o 
   5  11   4        3.28       -1.08      5.06 o 
   6  11   4      154.82      147.12      6.34 o 
   7  11   4      571.90      597.44     18.51 o 
  -7  12   4       32.10       29.12      5.15 o 
  -6  12   4      417.09      435.72     13.14 o 
  -5  12   4      913.04      928.61     20.92 o 
  -4  12   4      551.66      516.63     12.10 o 
  -3  12   4      124.26      117.58     12.98 o 
  -2  12   4       94.91       57.77      7.66 o 
  -1  12   4      480.91      408.12     16.14 o 
   0  12   4      262.76      269.13     19.53 o 
   1  12   4     1313.42     1376.31     16.36 o 
   2  12   4      376.35      369.43     21.13 o 
   3  12   4      114.56      109.47      6.20 o 
   4  12   4      886.08      952.17     45.92 o 
   5  12   4      146.07      142.17      6.03 o 
   6  12   4     1829.65     1896.75     55.62 o 
  -6  13   4      470.57      534.82     11.80 o 
  -5  13   4        0.51       -0.08      5.43 o 
  -4  13   4        5.23        1.99      5.92 o 
  -3  13   4        0.01        0.73      4.66 o 
  -2  13   4      288.24      303.21      9.24 o 
  -1  13   4      269.95      257.75     26.70 o 
   0  13   4      239.44      225.26      8.49 o 
   1  13   4      891.53      840.80     12.20 o 
   2  13   4       30.02       26.38      4.05 o 
   3  13   4        2.54        6.15      4.03 o 
   4  13   4      321.63      306.00      9.73 o 
   5  13   4       89.93       84.39      6.85 o 
  -5  14   4      227.57      251.86      7.08 o 
  -4  14   4        9.24       15.65      4.91 o 
  -3  14   4       85.47       77.01      6.29 o 
  -2  14   4       32.26       30.63      3.41 o 
  -1  14   4      326.49      354.52      9.31 o 
   0  14   4      394.29      410.41      9.89 o 
   1  14   4      392.78      385.80      7.50 o 
   2  14   4      416.35      405.25      7.23 o 
   3  14   4       12.79       13.32      6.37 o 
   4  14   4      353.80      369.70     10.54 o 
  -3  15   4      159.02      187.91      6.93 o 
  -2  15   4      836.68      860.73     15.57 o 
  -1  15   4       24.35       32.08      3.63 o 
   0  15   4       84.31      102.78      4.57 o 
   1  15   4       23.69       35.76      3.87 o 
   2  15   4       14.47       24.52     11.60 o 
 -11   1   5      476.62      494.31     11.07 o 
 -10   1   5       52.73       43.85      4.91 o 
  -9   1   5       87.88       86.67      5.21 o 
  -8   1   5        5.37        8.73      5.41 o 
  -7   1   5       11.44        9.46      4.10 o 
  -6   1   5      559.37      560.91     11.04 o 
  -5   1   5     4494.78     4136.03     32.91 o 
  -4   1   5     2886.67     2565.29     34.91 o 
  -3   1   5     1991.59     2127.60     14.87 o 
  -2   1   5    19526.20    18496.57     76.78 o 
  -1   1   5    34635.54    28756.46    679.33 o 
   0   1   5     7081.16     7173.95     34.63 o 
   1   1   5     3377.27     3490.18     13.10 o 
   2   1   5      182.60      178.34      4.91 o 
   3   1   5     2761.09     2823.77     71.35 o 
   4   1   5     5768.72     6467.27     33.07 o 
   5   1   5       75.09      103.82      4.64 o 
   6   1   5      352.36      385.58      9.58 o 
   7   1   5      819.15      840.75     16.56 o 
   8   1   5       11.23       15.18      5.76 o 
   9   1   5      782.26      742.69     14.96 o 
  10   1   5        5.84        0.44      4.24 o 
 -11   2   5       67.88       59.24      4.95 o 
 -10   2   5        3.98       -6.01      6.93 o 
  -9   2   5      243.55      230.06      8.51 o 
  -8   2   5      261.17      233.94     17.72 o 
  -7   2   5       43.23       71.56      9.10 o 
  -6   2   5       45.64       42.11     10.16 o 
  -5   2   5        3.34       16.53     11.11 o 
  -4   2   5      195.91      184.56      5.56 o 
  -3   2   5     1911.15     1769.15     12.69 o 
  -2   2   5    15298.89    14504.36     34.78 o 
  -1   2   5     3399.02     3727.28     75.91 o 
   0   2   5       57.67       48.79      1.50 o 
   1   2   5     5482.63     5602.10     52.13 o 
   2   2   5     1871.53     2000.31     11.68 o 
   3   2   5     4943.76     5294.56     20.82 o 
   4   2   5      804.68      919.76     17.19 o 
   5   2   5      355.99      420.96     13.54 o 
   6   2   5     2362.24     2441.50     47.19 o 
   7   2   5      696.37      677.16     22.51 o 
   8   2   5        9.42       11.80      5.82 o 
   9   2   5       57.36       45.88      5.35 o 
  10   2   5      690.99      698.73     16.54 o 
 -11   3   5       66.54       81.47      4.95 o 
 -10   3   5      222.18      232.67     17.13 o 
  -9   3   5       14.18        6.30      5.09 o 
  -8   3   5      193.35      181.63     11.35 o 
  -7   3   5      737.91      699.06     12.55 o 
  -6   3   5      251.13      281.19      8.92 o 
  -5   3   5       32.54       34.52      7.62 o 
  -4   3   5     2985.50     2826.23     52.84 o 
  -3   3   5        4.58        8.84      1.65 o 
  -2   3   5     6791.53     6987.52     25.26 o 
  -1   3   5     6731.47     6970.67     21.55 o 
   0   3   5     3075.01     3435.46     23.44 o 
   1   3   5      799.74      790.38     11.80 o 
   2   3   5    14168.14    13738.49     54.54 o 
   3   3   5      109.97      166.74      7.62 o 
   4   3   5        1.72       18.21      4.58 o 
   5   3   5      486.38      506.44     15.57 o 
   6   3   5     1506.60     1588.95     17.09 o 
   7   3   5     1157.61     1233.10     20.09 o 
   8   3   5      979.30     1040.28     16.44 o 
   9   3   5       71.43       82.36      8.76 o 
  10   3   5      534.89      544.43     14.03 o 
 -10   4   5     1283.25     1250.31     14.68 o 
  -9   4   5      897.98      871.00     24.74 o 
  -8   4   5       98.12      120.68      9.12 o 
  -7   4   5     2174.70     2311.96     77.68 o 
  -6   4   5     2631.45     2636.17     77.18 o 
  -5   4   5       11.86       30.19      6.85 o 
  -4   4   5      135.29      184.01      5.22 o 
  -3   4   5       66.59      103.39      3.32 o 
  -2   4   5       24.45       64.40      2.34 o 
  -1   4   5     4114.53     4069.94     84.39 o 
   0   4   5      299.87      314.11     12.33 o 
   1   4   5      532.61      652.99     11.31 o 
   2   4   5      796.41      766.00     13.71 o 
   3   4   5     1257.83     1325.61     20.40 o 
   4   4   5      670.80      653.03     16.63 o 
   5   4   5     1118.83     1089.44     23.36 o 
   6   4   5      382.10      400.34     10.91 o 
   7   4   5        0.58       -4.26      6.00 o 
   8   4   5      411.11      447.30     11.83 o 
   9   4   5     1026.53     1086.92     55.90 o 
  10   4   5       86.26       76.72      6.08 o 
 -10   5   5      131.81      113.47      4.91 o 
  -9   5   5      180.59      154.66     10.26 o 
  -8   5   5      140.29      147.28      9.25 o 
  -7   5   5      407.71      453.29     17.56 o 
  -6   5   5      117.71      128.61     13.42 o 
  -5   5   5      655.37      654.07     21.01 o 
  -4   5   5      242.63      241.69      5.52 o 
  -3   5   5     1047.49     1143.52     10.44 o 
  -2   5   5        4.29       17.89      4.32 o 
  -1   5   5      159.79      167.16      3.95 o 
   0   5   5      498.43      461.26     11.05 o 
   1   5   5      110.14      120.76      5.51 o 
   2   5   5      240.09      245.25      8.64 o 
   3   5   5     1358.80     1421.99     21.82 o 
   4   5   5      265.01      284.50     11.39 o 
   5   5   5      188.88      199.30      6.64 o 
   6   5   5       99.54      101.38      6.48 o 
   7   5   5      153.92      133.96      8.64 o 
   8   5   5       50.89       49.66      5.45 o 
   9   5   5      500.65      492.53     12.29 o 
  10   5   5      113.03      116.71      5.68 o 
 -10   6   5      307.02      307.08      6.50 o 
  -9   6   5     1051.01     1095.70     32.66 o 
  -8   6   5       90.46       94.28      6.16 o 
  -7   6   5       46.06       65.81      8.84 o 
  -6   6   5     1164.31     1154.51     50.12 o 
  -5   6   5        3.47       11.12     10.34 o 
  -4   6   5       81.57       76.34      6.29 o 
  -3   6   5      843.90      940.08     31.67 o 
  -2   6   5      318.51      266.13     24.31 o 
  -1   6   5     4225.11     4305.95    158.76 o 
   0   6   5     2889.36     3071.16     18.23 o 
   1   6   5      224.81      177.38      4.93 o 
   2   6   5      361.23      388.76     10.99 o 
   3   6   5      942.26      967.83     18.82 o 
   4   6   5      717.43      630.28     16.79 o 
   5   6   5       27.97       31.65      4.71 o 
   6   6   5      164.43      198.17      8.67 o 
   7   6   5       38.09       31.68      6.13 o 
   8   6   5       85.74       79.40      5.73 o 
   9   6   5      515.34      608.81     10.66 o 
 -10   7   5        8.76       10.02      4.26 o 
  -9   7   5       35.92       21.02      7.60 o 
  -8   7   5      138.67      170.31      9.45 o 
  -7   7   5      646.64      729.63     13.25 o 
  -6   7   5      646.37      600.88     18.21 o 
  -5   7   5        9.17        7.85      5.77 o 
  -4   7   5       83.69       98.11      4.35 o 
  -3   7   5      303.15      296.89     35.32 o 
  -2   7   5      106.93      127.81     14.21 o 
  -1   7   5      815.06      753.52     24.88 o 
   0   7   5     1164.68     1185.92     16.91 o 
   1   7   5       65.31       58.68      3.38 o 
   2   7   5     1147.05     1083.15     18.82 o 
   3   7   5       85.61       83.53      6.69 o 
   4   7   5      758.81      819.40     17.82 o 
   5   7   5      455.50      456.21      9.45 o 
   6   7   5      306.35      327.00     12.84 o 
   7   7   5      346.60      361.51     22.75 o 
   8   7   5      181.45      187.66     19.87 o 
   9   7   5      223.08      237.43     12.96 o 
  -9   8   5        2.77        6.08      5.11 o 
  -8   8   5      383.91      400.16     14.23 o 
  -7   8   5      226.14      250.02     27.01 o 
  -6   8   5      182.49      196.31     11.56 o 
  -5   8   5      107.81      113.30      8.80 o 
  -4   8   5      371.21      364.19      8.21 o 
  -3   8   5       77.44       58.55      4.25 o 
  -2   8   5     5001.73     4458.68     42.94 o 
  -1   8   5       63.98       44.44      5.96 o 
   0   8   5      294.28      272.22      9.16 o 
   1   8   5     3269.65     3363.12     23.42 o 
   2   8   5       10.26       21.90      6.37 o 
   3   8   5     4452.79     4389.64     44.36 o 
   4   8   5       11.82       29.41      6.53 o 
   5   8   5      158.91      151.54      7.86 o 
   6   8   5     1138.77     1181.56     72.71 o 
   7   8   5      491.78      464.02     17.32 o 
   8   8   5      152.34      123.36      8.52 o 
   9   8   5       43.72       39.46      4.62 o 
  -9   9   5        8.24        7.50      4.34 o 
  -8   9   5       95.29       93.43      7.26 o 
  -7   9   5      687.47      727.90     20.76 o 
  -6   9   5     1479.40     1466.60     30.37 o 
  -5   9   5     4140.12     3819.32     46.07 o 
  -4   9   5        0.43        8.15      7.34 o 
  -3   9   5      253.24      261.06      7.13 o 
  -2   9   5     2529.96     2528.83     32.70 o 
  -1   9   5      918.69      851.93     62.06 o 
   0   9   5      256.47      254.22      7.75 o 
   1   9   5      163.73      151.42     10.50 o 
   2   9   5     1635.19     1700.90     19.84 o 
   3   9   5      445.68      469.35      9.58 o 
   4   9   5      317.23      309.15     10.52 o 
   5   9   5      290.98      286.69     18.98 o 
   6   9   5      867.96      903.64     24.33 o 
   7   9   5       76.67       88.64      8.72 o 
   8   9   5      407.47      386.17     12.12 o 
  -8  10   5      433.75      450.44     12.33 o 
  -7  10   5      325.40      339.77      8.79 o 
  -6  10   5       52.59       65.53      6.27 o 
  -5  10   5      973.58      938.12     13.18 o 
  -4  10   5        7.08        5.75      5.65 o 
  -3  10   5      209.64      207.13      8.64 o 
  -2  10   5      199.48      170.82      7.64 o 
  -1  10   5     1633.31     1471.63     19.94 o 
   0  10   5      715.37      631.50     10.64 o 
   1  10   5      120.96      132.16     10.22 o 
   2  10   5        4.72        5.16      6.27 o 
   3  10   5      359.05      407.44     13.16 o 
   4  10   5      365.92      336.58     18.31 o 
   5  10   5      306.36      282.47      9.71 o 
   6  10   5      355.38      356.51     17.32 o 
   7  10   5        2.34        4.66      5.60 o 
   8  10   5       24.24       22.47      4.58 o 
  -7  11   5        3.39        1.94      4.16 o 
  -6  11   5      303.43      336.78     15.41 o 
  -5  11   5       91.48       89.58      8.15 o 
  -4  11   5      339.07      342.93      8.63 o 
  -3  11   5       62.85       48.26      4.60 o 
  -2  11   5      274.91      228.81     27.64 o 
  -1  11   5      138.97      157.75      7.22 o 
   0  11   5      587.23      542.80     28.51 o 
   1  11   5      715.48      716.16     29.91 o 
   2  11   5       96.84       86.11      6.47 o 
   3  11   5      136.42      132.12      5.88 o 
   4  11   5      945.77      947.41     34.18 o 
   5  11   5        7.76       13.29      5.23 o 
   6  11   5      178.27      187.47      6.74 o 
   7  11   5       13.77       13.58      5.03 o 
  -7  12   5      240.88      253.77      7.46 o 
  -6  12   5        6.90       -1.62      5.51 o 
  -5  12   5      657.97      606.40     16.87 o 
  -4  12   5       54.00       49.07      6.85 o 
  -3  12   5        4.79        3.55      4.92 o 
  -2  12   5      734.40      652.47     13.59 o 
  -1  12   5      470.84      458.88     32.40 o 
   0  12   5       46.82       50.20      4.65 o 
   1  12   5        8.20       12.91      4.62 o 
   2  12   5      728.30      779.28     21.13 o 
   3  12   5       44.23       39.38      6.12 o 
   4  12   5       66.48       63.15      5.22 o 
   5  12   5      208.19      197.77      6.67 o 
   6  12   5      133.42      136.41      5.54 o 
  -6  13   5      588.30      657.61     12.81 o 
  -5  13   5       77.83       68.17      6.24 o 
  -4  13   5      218.40      216.14     10.42 o 
  -3  13   5       91.34      103.22      8.01 o 
  -2  13   5       23.90       19.54      4.80 o 
  -1  13   5      323.29      303.44     13.91 o 
   0  13   5       49.40       56.58      5.39 o 
   1  13   5      454.84      489.85      9.38 o 
   2  13   5      459.26      477.10     12.78 o 
   3  13   5      397.31      406.21      9.83 o 
   4  13   5      183.26      176.68      9.61 o 
   5  13   5      273.94      283.13      9.53 o 
  -5  14   5      335.64      354.57     28.83 o 
  -4  14   5        1.08       -3.93      5.03 o 
  -3  14   5        1.10        4.38      5.39 o 
  -2  14   5       13.51       12.81      3.41 o 
  -1  14   5      517.50      529.62     10.95 o 
   0  14   5       18.20       39.41      4.44 o 
   1  14   5        1.48        1.49      3.68 o 
   2  14   5      122.28      151.68      4.68 o 
   3  14   5      667.19      723.00     13.85 o 
   4  14   5       88.17       91.56      5.64 o 
  -3  15   5        9.59        4.10      4.14 o 
  -2  15   5      262.61      295.06      5.98 o 
  -1  15   5      479.80      501.34      8.68 o 
   0  15   5     1470.19     1599.00     14.82 o 
   1  15   5      291.20      320.58      6.45 o 
 -11   0   6      965.59      905.99     13.91 o 
 -10   0   6     2035.89     2119.79     29.85 o 
  -9   0   6        2.16       14.11      7.06 o 
  -8   0   6       62.88       82.40      8.11 o 
  -7   0   6      214.04      231.62     14.05 o 
  -6   0   6     1213.80     1157.24     22.38 o 
  -5   0   6       35.68       41.52      5.27 o 
  -4   0   6     3750.20     3322.93     30.70 o 
  -3   0   6     8028.25     7550.11     40.47 o 
  -2   0   6    11381.36    12240.60     23.78 o 
  -1   0   6     2999.32     2935.27     19.18 o 
   0   0   6      151.62      169.42      4.46 o 
   1   0   6     1921.73     1941.73     15.49 o 
   2   0   6     2680.30     2904.08     21.49 o 
   3   0   6      372.72      397.52      9.61 o 
   4   0   6      164.86      142.45      7.14 o 
   5   0   6     4030.50     4032.90     37.43 o 
   6   0   6      140.94      180.65     11.31 o 
   7   0   6     1567.86     1494.13     30.78 o 
   8   0   6      568.69      573.35     19.46 o 
   9   0   6      792.89      735.31     20.07 o 
  10   0   6     1622.11     1644.21     22.91 o 
 -11   1   6      197.64      212.69      7.38 o 
 -10   1   6       31.60       20.92      4.49 o 
  -9   1   6      548.09      521.83     17.72 o 
  -8   1   6      236.70      234.15     11.72 o 
  -7   1   6       10.26       20.14      4.80 o 
  -6   1   6       33.79       33.08      4.33 o 
  -5   1   6      975.41      901.68     12.87 o 
  -4   1   6     1357.40     1312.05     30.80 o 
  -3   1   6      110.21      137.44      4.83 o 
  -2   1   6      436.94      335.36      7.60 o 
  -1   1   6      823.23      823.57      7.26 o 
   0   1   6        2.66        7.83      1.12 o 
   1   1   6       98.38       79.99      2.41 o 
   2   1   6      332.66      281.43      4.87 o 
   3   1   6      498.58      637.87      8.46 o 
   4   1   6        8.30       20.90      2.94 o 
   5   1   6      231.09      260.43     10.69 o 
   6   1   6       82.36       86.25      5.98 o 
   7   1   6       59.72       68.53      5.94 o 
   8   1   6      725.94      635.57     14.41 o 
   9   1   6        3.17        4.35      5.11 o 
  10   1   6       12.77       18.26      4.15 o 
 -11   2   6      475.85      482.96     10.99 o 
 -10   2   6      227.38      253.01     20.99 o 
  -9   2   6      354.39      354.90      9.82 o 
  -8   2   6       23.16       31.84      8.23 o 
  -7   2   6      241.56      282.43      6.36 o 
  -6   2   6       84.05       82.40      5.18 o 
  -5   2   6       42.65       45.59      5.76 o 
  -4   2   6     1310.77     1342.87     14.34 o 
  -3   2   6      856.05      841.06      8.77 o 
  -2   2   6     2106.06     2346.81     23.24 o 
  -1   2   6      866.86      783.10     21.67 o 
   0   2   6     2562.59     3040.20     47.83 o 
   1   2   6        1.42       10.26      2.01 o 
   2   2   6     1403.89     1418.89     45.74 o 
   3   2   6      574.88      690.68     14.76 o 
   4   2   6       77.59       79.21      7.36 o 
   5   2   6     2313.14     2455.35     32.44 o 
   6   2   6      171.97      207.50      9.34 o 
   7   2   6       87.04       76.85      8.05 o 
   8   2   6       79.25       70.38      6.43 o 
   9   2   6      103.03       90.38      5.85 o 
  10   2   6        1.00       10.66      5.19 o 
 -11   3   6       18.80       17.07      4.30 o 
 -10   3   6      163.90      162.36     10.42 o 
  -9   3   6       20.79       18.61      4.16 o 
  -8   3   6      492.74      498.73     16.87 o 
  -7   3   6      615.97      620.65      9.19 o 
  -6   3   6      325.74      302.40      8.64 o 
  -5   3   6     2398.88     2420.43     21.71 o 
  -4   3   6      242.14      211.76      5.66 o 
  -3   3   6      691.79      818.16     10.74 o 
  -2   3   6     4162.74     4616.16     19.02 o 
  -1   3   6        0.70       14.65      3.67 o 
   0   3   6      354.28      430.58      3.38 o 
   1   3   6       70.38       78.43      4.70 o 
   2   3   6     5847.25     6784.39     39.58 o 
   3   3   6     2218.08     2686.21     28.71 o 
   4   3   6       17.14       13.50      5.35 o 
   5   3   6     1439.16     1544.62     26.97 o 
   6   3   6      739.10      823.53     16.69 o 
   7   3   6      718.64      712.90     24.68 o 
   8   3   6      506.32      532.79     11.79 o 
   9   3   6      474.89      536.28     17.48 o 
  10   3   6      385.30      359.93     11.23 o 
 -10   4   6        6.31        6.72      3.85 o 
  -9   4   6      694.08      703.76     17.88 o 
  -8   4   6      363.26      371.89     13.95 o 
  -7   4   6       98.12       95.51      5.12 o 
  -6   4   6       58.49       70.22      4.17 o 
  -5   4   6      711.10      717.16     12.14 o 
  -4   4   6     1338.67     1312.94     14.68 o 
  -3   4   6     4344.71     4633.54     24.27 o 
  -2   4   6      429.35      443.41      5.80 o 
  -1   4   6      497.78      550.15      8.23 o 
   0   4   6    12002.96    11893.18     47.65 o 
   1   4   6      332.04      347.24      8.92 o 
   2   4   6     1208.47     1379.21     18.94 o 
   3   4   6     1485.22     1708.00     23.80 o 
   4   4   6      284.75      332.31     12.00 o 
   5   4   6      974.37     1074.30     16.77 o 
   6   4   6      200.23      227.21      7.07 o 
   7   4   6       47.38       58.34      7.36 o 
   8   4   6      619.17      600.47     48.68 o 
   9   4   6       88.96       73.44      7.54 o 
  10   4   6       16.16       22.95      5.11 o 
 -10   5   6        2.22        8.31      3.54 o 
  -9   5   6      113.66      141.36      5.92 o 
  -8   5   6       36.72       34.95      8.84 o 
  -7   5   6       95.20      108.75     16.22 o 
  -6   5   6      613.64      578.62     21.39 o 
  -5   5   6     3239.61     3109.40     66.58 o 
  -4   5   6     1359.29     1456.99     13.14 o 
  -3   5   6     2952.34     3303.17     22.32 o 
  -2   5   6      778.70      861.53     10.68 o 
  -1   5   6      215.95      214.34      9.71 o 
   0   5   6     1459.28     1205.57     16.18 o 
   1   5   6      647.55      547.84     11.76 o 
   2   5   6     1370.61     1347.30     19.67 o 
   3   5   6       22.73       10.54      4.14 o 
   4   5   6       68.35       72.87      6.97 o 
   5   5   6       42.97       40.03      4.86 o 
   6   5   6     2002.46     1914.42     31.02 o 
   7   5   6     1060.89      923.63     20.09 o 
   8   5   6       65.37       65.51      5.51 o 
   9   5   6      760.81      780.50     15.71 o 
 -10   6   6      599.12      602.88     17.25 o 
  -9   6   6       28.54       40.14      7.75 o 
  -8   6   6       44.49       62.75      5.55 o 
  -7   6   6       14.19        0.57      8.60 o 
  -6   6   6     1135.24     1143.86     16.99 o 
  -5   6   6      283.72      279.44      6.58 o 
  -4   6   6     1797.00     1923.73     18.89 o 
  -3   6   6      692.93      689.49     40.17 o 
  -2   6   6        8.18       27.21     11.58 o 
  -1   6   6     3353.17     3266.97     27.90 o 
   0   6   6     1021.37     1093.64     25.85 o 
   1   6   6      657.52      649.54     13.38 o 
   2   6   6      448.92      404.21     11.56 o 
   3   6   6     3246.91     3213.65     34.71 o 
   4   6   6      306.72      281.52      9.28 o 
   5   6   6     1164.15     1183.33     15.44 o 
   6   6   6       53.40       50.41      6.58 o 
   7   6   6      574.54      619.69     25.51 o 
   8   6   6       98.02       88.19      5.66 o 
   9   6   6      818.23      869.64     19.99 o 
 -10   7   6       35.29       35.24      4.06 o 
  -9   7   6      136.25      139.71     14.40 o 
  -8   7   6     1070.72     1155.26     25.34 o 
  -7   7   6     1577.11     1627.32     43.86 o 
  -6   7   6     2130.02     1986.99     32.04 o 
  -5   7   6      155.56      155.14     18.13 o 
  -4   7   6     3613.74     3527.96     39.13 o 
  -3   7   6     1750.79     1823.94    131.89 o 
  -2   7   6       25.47       12.91      3.30 o 
  -1   7   6       58.76       53.45      4.50 o 
   0   7   6       85.20       67.23      5.03 o 
   1   7   6      730.15      652.87     14.19 o 
   2   7   6     6685.81     6245.39     46.03 o 
   3   7   6      831.03      741.03     17.52 o 
   4   7   6       27.29       29.69      4.93 o 
   5   7   6      112.83      122.22      6.95 o 
   6   7   6       29.69       26.98      5.38 o 
   7   7   6      723.32      675.38     49.13 o 
   8   7   6     1518.91     1534.31    106.22 o 
   9   7   6       50.59       57.38      5.23 o 
  -9   8   6      131.46      112.20      7.18 o 
  -8   8   6       80.46       60.14      7.54 o 
  -7   8   6      717.36      760.87     32.48 o 
  -6   8   6       17.57       27.29      7.91 o 
  -5   8   6       94.74       77.21      8.52 o 
  -4   8   6      437.01      477.53     21.49 o 
  -3   8   6      404.61      388.42      9.88 o 
  -2   8   6       51.67       55.31      5.96 o 
  -1   8   6      886.35      916.87     70.92 o 
   0   8   6      660.36      690.54     14.60 o 
   1   8   6       73.66       71.82      6.04 o 
   2   8   6      504.58      470.42     10.74 o 
   3   8   6      315.92      323.51     11.02 o 
   4   8   6      396.35      416.21      9.17 o 
   5   8   6       68.87       79.23      6.30 o 
   6   8   6       82.19       86.51     12.51 o 
   7   8   6       49.50       50.12      7.70 o 
   8   8   6       50.45       63.83      6.12 o 
  -9   9   6       58.43       62.25      4.99 o 
  -8   9   6      322.52      319.38     11.76 o 
  -7   9   6       16.36       27.18      3.98 o 
  -6   9   6       28.25       30.50      5.35 o 
  -5   9   6       77.34       69.91      8.80 o 
  -4   9   6        3.66        6.13     10.16 o 
  -3   9   6      713.38      661.61     12.05 o 
  -2   9   6       89.17       79.96      5.90 o 
  -1   9   6     1934.02     1804.30    118.89 o 
   0   9   6     2910.57     2892.99     26.82 o 
   1   9   6     7841.12     7686.36     66.18 o 
   2   9   6     5530.77     5655.54     35.67 o 
   3   9   6     5484.50     5357.39     89.09 o 
   4   9   6     3749.77     3619.06     34.42 o 
   5   9   6      466.95      427.63     23.13 o 
   6   9   6      133.26      133.14      7.21 o 
   7   9   6        8.73        7.75      6.29 o 
   8   9   6        1.52        1.46      4.91 o 
  -8  10   6      146.19      136.37      7.26 o 
  -7  10   6      825.81      863.95     13.06 o 
  -6  10   6      317.02      313.54      7.70 o 
  -5  10   6       54.62       57.61      5.38 o 
  -4  10   6      809.00      783.97     24.65 o 
  -3  10   6      328.11      330.13     24.21 o 
  -2  10   6      106.28      113.42      6.57 o 
  -1  10   6     2746.74     2628.90     26.56 o 
   0  10   6       70.49       58.05      5.25 o 
   1  10   6       78.88      139.99     44.22 o 
   2  10   6      284.37      313.78     16.54 o 
   3  10   6      368.63      364.53     12.08 o 
   4  10   6      101.19       93.10     13.52 o 
   5  10   6      309.69      297.66      9.90 o 
   6  10   6       20.34       21.70      4.84 o 
   7  10   6      146.85      174.90      8.96 o 
  -7  11   6       53.38       50.77      5.47 o 
  -6  11   6        2.13       14.57      4.58 o 
  -5  11   6     2736.82     2772.53     35.46 o 
  -4  11   6      128.22      108.42      5.61 o 
  -3  11   6       37.96       25.90      5.90 o 
  -2  11   6      959.05      968.35     89.17 o 
  -1  11   6       81.07       86.62      9.08 o 
   0  11   6     1420.99     1275.42     30.09 o 
   1  11   6       53.02       45.54      6.11 o 
   2  11   6       79.95       87.14     10.97 o 
   3  11   6      873.85      849.16     21.67 o 
   4  11   6      245.99      223.33      8.50 o 
   5  11   6       25.54       31.59      4.86 o 
   6  11   6      525.08      554.30     19.02 o 
   7  11   6       16.65       21.01      4.78 o 
  -6  12   6      117.20      128.91      8.07 o 
  -5  12   6        1.52        1.18      6.04 o 
  -4  12   6       50.11       46.84      6.73 o 
  -3  12   6     1744.37     1605.24     20.94 o 
  -2  12   6     2285.16     2234.40     45.48 o 
  -1  12   6        6.11       12.43      7.81 o 
   0  12   6        1.21        1.21      4.66 o 
   1  12   6      495.01      503.89     14.64 o 
   2  12   6        3.58        5.43      4.75 o 
   3  12   6     1443.12     1440.35     48.11 o 
   4  12   6      248.13      263.92      8.30 o 
   5  12   6        6.22       11.10      4.52 o 
   6  12   6      966.52     1032.87     15.65 o 
  -6  13   6      172.09      172.62      6.85 o 
  -5  13   6      680.27      715.48     15.61 o 
  -4  13   6      242.16      221.93     10.38 o 
  -3  13   6       15.27       20.21      4.36 o 
  -2  13   6      113.10      117.84      6.01 o 
  -1  13   6       24.84       26.71      4.50 o 
   0  13   6      166.89      168.88      5.71 o 
   1  13   6     1076.81     1053.26     23.01 o 
   2  13   6      964.53     1005.93     15.40 o 
   3  13   6       12.70       14.99      4.67 o 
   4  13   6     1360.83     1310.64     22.51 o 
   5  13   6       19.86       22.26      4.95 o 
  -5  14   6      141.49      152.23      8.09 o 
  -4  14   6      760.55      735.96     14.27 o 
  -3  14   6      382.74      375.16     24.82 o 
  -2  14   6      589.10      552.48     13.87 o 
  -1  14   6      369.51      367.35      8.97 o 
   0  14   6      722.70      737.27     12.21 o 
   1  14   6       71.56       83.38      3.90 o 
   2  14   6      554.75      581.37     23.05 o 
   3  14   6      108.41      101.03      4.64 o 
   4  14   6      985.60     1114.94     16.18 o 
  -2  15   6        7.51        4.74      4.58 o 
  -1  15   6        2.27        2.53      3.58 o 
   0  15   6      801.50      794.73     12.39 o 
   1  15   6        0.45        0.16      5.56 o 
   2  15   6       17.37       18.37      5.23 o 
 -11   1   7       19.79       22.14      4.54 o 
 -10   1   7      389.86      349.67     10.91 o 
  -9   1   7     6260.43     5721.60     43.33 o 
  -8   1   7     1051.44      997.54     30.68 o 
  -7   1   7       58.12       43.98      4.06 o 
  -6   1   7     4226.28     3803.10     29.23 o 
  -5   1   7      998.78      800.40     12.51 o 
  -4   1   7     1963.24     1663.39     21.13 o 
  -3   1   7       88.07       75.59      3.34 o 
  -2   1   7     3240.03     3322.42     34.20 o 
  -1   1   7     1346.74     1336.27     10.44 o 
   0   1   7     2933.28     2802.04     18.82 o 
   1   1   7       18.05       47.39      4.06 o 
   2   1   7     2285.27     2653.64     73.64 o 
   3   1   7      323.78      363.42      6.67 o 
   4   1   7       67.74       70.46      3.67 o 
   5   1   7     5595.08     5972.92    198.64 o 
   6   1   7     7978.54     7848.00     45.26 o 
   7   1   7     2792.74     2579.17    108.09 o 
   8   1   7     1556.01     1507.20     34.63 o 
   9   1   7     1760.71     1898.99     39.33 o 
  10   1   7      293.38      298.56     10.12 o 
 -11   2   7     1463.24     1512.91     18.25 o 
 -10   2   7      129.05      131.80      4.82 o 
  -9   2   7      213.53      205.94      7.75 o 
  -8   2   7     2662.80     2418.40     26.05 o 
  -7   2   7      998.15     1017.68     11.60 o 
  -6   2   7     2359.62     2082.44     21.92 o 
  -5   2   7      673.86      678.50     11.75 o 
  -4   2   7     1557.10     1608.41     17.64 o 
  -3   2   7     2580.63     2571.04     42.54 o 
  -2   2   7     1072.85      949.22      9.71 o 
  -1   2   7     1835.43     1876.42     17.15 o 
   0   2   7     1122.85     1422.18      8.17 o 
   1   2   7      914.39     1112.18     37.41 o 
   2   2   7     1837.63     2284.02     55.90 o 
   3   2   7     2795.95     3027.05     62.77 o 
   4   2   7      739.49      717.22     10.15 o 
   5   2   7     1860.26     2020.20     30.09 o 
   6   2   7      365.71      375.02      7.71 o 
   7   2   7      232.81      256.11     10.75 o 
   8   2   7       71.73       90.69      6.54 o 
   9   2   7      553.61      561.17     11.83 o 
  10   2   7       21.12       17.80      5.03 o 
 -10   3   7      723.64      777.91     13.83 o 
  -9   3   7      514.74      508.10     37.29 o 
  -8   3   7      819.44      783.11     16.22 o 
  -7   3   7      508.09      498.07     10.05 o 
  -6   3   7     1233.49     1147.59     16.67 o 
  -5   3   7     2161.20     2050.05     20.47 o 
  -4   3   7      259.55      284.56      6.53 o 
  -3   3   7     5015.34     5218.99     49.05 o 
  -2   3   7     9537.96    10140.43     41.48 o 
  -1   3   7     2748.68     2605.46     37.67 o 
   0   3   7     2241.76     2842.71     85.12 o 
   2   3   7     7280.20     7392.33     43.11 o 
   3   3   7     4679.55     5125.46     40.51 o 
   4   3   7     1292.05     1263.40     22.51 o 
   5   3   7        7.41       21.49     19.77 o 
   6   3   7      543.53      612.79      9.61 o 
   7   3   7     1194.18     1337.14     38.22 o 
   8   3   7      459.20      493.65     38.75 o 
   9   3   7      122.23      115.81      8.84 o 
  10   3   7       45.16       49.88      4.74 o 
 -10   4   7      451.64      438.33      8.80 o 
  -9   4   7       51.08       52.70      4.94 o 
  -8   4   7      236.87      244.93     12.41 o 
  -7   4   7       92.61       94.39      5.02 o 
  -6   4   7       15.44       21.99      4.96 o 
  -5   4   7     2380.41     2297.37     21.96 o 
  -4   4   7     1562.12     1473.11     17.38 o 
  -3   4   7        3.37        9.19      5.49 o 
  -2   4   7       68.41      103.55      4.13 o 
  -1   4   7      160.46      134.91      4.14 o 
   0   4   7     1112.07     1354.92     17.19 o 
   1   4   7     1960.16     2041.33     22.22 o 
   2   4   7     5036.37     4994.32     37.14 o 
   3   4   7      287.12      360.50     11.48 o 
   4   4   7      135.64      130.33      8.52 o 
   5   4   7     1724.23     1726.33     17.96 o 
   6   4   7     1046.72     1075.47     22.57 o 
   7   4   7        2.48        8.49      6.02 o 
   8   4   7      276.94      281.90     26.50 o 
   9   4   7      155.48      158.59      9.81 o 
 -10   5   7      118.72      106.04      4.55 o 
  -9   5   7      484.10      464.52      9.96 o 
  -8   5   7      350.29      368.86     12.10 o 
  -7   5   7      423.01      456.83     29.87 o 
  -6   5   7       35.25       37.74      4.75 o 
  -5   5   7       46.38       46.80      8.27 o 
  -4   5   7      386.54      473.38      7.79 o 
  -3   5   7     1162.38     1143.54     13.36 o 
  -2   5   7      869.91     1061.51     41.40 o 
  -1   5   7      559.21      584.90     12.29 o 
   0   5   7     1619.04     1439.43     18.49 o 
   1   5   7      238.60      213.09      8.07 o 
   2   5   7     1446.67     1601.63     22.26 o 
   3   5   7        0.07       15.29      4.74 o 
   4   5   7      320.92      310.82     12.37 o 
   5   5   7      120.09      121.64      7.71 o 
   6   5   7        4.68        5.90      6.76 o 
   7   5   7        0.98        5.76      6.00 o 
   8   5   7       20.66       20.84      5.33 o 
   9   5   7       39.12       29.32      6.12 o 
 -10   6   7      432.94      414.89      7.07 o 
  -9   6   7      329.35      325.22     11.80 o 
  -8   6   7       34.41       46.16      6.05 o 
  -7   6   7        5.31        8.91      9.29 o 
  -6   6   7      363.97      346.43      9.80 o 
  -5   6   7     1875.62     1760.55     20.52 o 
  -4   6   7      688.12      653.38     11.51 o 
  -3   6   7      148.11      224.97     12.27 o 
  -2   6   7        1.28        6.60      2.86 o 
  -1   6   7      323.64      316.46      9.65 o 
   0   6   7       11.19        6.65      3.81 o 
   1   6   7     2203.26     2135.81     24.90 o 
   2   6   7        4.56       13.95      4.83 o 
   3   6   7      609.58      583.69     15.69 o 
   4   6   7      754.28      748.37     15.47 o 
   5   6   7     1261.87     1213.91     14.72 o 
   6   6   7       71.08       81.94      6.54 o 
   7   6   7       34.84       51.22      5.87 o 
   8   6   7      303.01      315.27      9.26 o 
   9   6   7      956.89      985.53     39.54 o 
  -9   7   7      858.05      909.45     19.10 o 
  -8   7   7      422.51      466.90     22.30 o 
  -7   7   7      194.60      175.99     10.58 o 
  -6   7   7       69.94       59.33      8.27 o 
  -5   7   7     1469.84     1387.76     40.67 o 
  -4   7   7      672.29      666.82     12.70 o 
  -3   7   7     1122.12     1136.95     84.57 o 
  -2   7   7     2871.01     2688.32    141.44 o 
  -1   7   7      151.10      135.72      6.33 o 
   0   7   7       21.56       21.82      4.22 o 
   1   7   7     1551.36     1532.58     22.18 o 
   2   7   7      894.97      858.99     17.72 o 
   3   7   7       10.76        8.93      4.85 o 
   4   7   7     2027.38     1923.09     19.10 o 
   5   7   7      503.45      504.14     13.10 o 
   6   7   7        2.15       11.36      5.63 o 
   7   7   7     1093.53     1152.50     91.46 o 
   8   7   7      156.63      169.01      9.71 o 
  -9   8   7     1603.93     1644.82     22.59 o 
  -8   8   7      595.19      614.10     17.11 o 
  -7   8   7       15.43       18.81      5.24 o 
  -6   8   7     5890.03     5392.77     53.20 o 
  -5   8   7       32.86       32.32      7.75 o 
  -4   8   7       91.78      102.94      7.55 o 
  -3   8   7      100.71       92.65      5.08 o 
  -2   8   7      636.77      582.71     34.51 o 
  -1   8   7      139.47      132.21      5.78 o 
   0   8   7     2088.62     1938.61     25.02 o 
   1   8   7     1959.91     1853.33     25.75 o 
   2   8   7      380.56      362.48      7.85 o 
   3   8   7     1118.56     1114.19     17.12 o 
   4   8   7     1724.52     1640.01     23.42 o 
   5   8   7      222.76      215.89      9.16 o 
   6   8   7      479.29      450.19     28.73 o 
   7   8   7     1040.50     1040.17     24.09 o 
   8   8   7       59.17       51.22      4.46 o 
  -9   9   7     1018.77     1143.90     15.90 o 
  -8   9   7        0.87        4.54      5.43 o 
  -7   9   7      419.65      409.41      8.15 o 
  -6   9   7      116.61      111.64      9.41 o 
  -5   9   7     1287.34     1217.54     25.95 o 
  -4   9   7      288.12      313.16     10.19 o 
  -3   9   7     1476.68     1383.21     15.56 o 
  -2   9   7     2074.56     2053.07     22.52 o 
  -1   9   7     1001.06      930.55     21.05 o 
   0   9   7        9.70       33.57      7.19 o 
   1   9   7        3.95       10.83      5.41 o 
   2   9   7        7.17       14.57      5.60 o 
   3   9   7     2132.10     2037.15     26.10 o 
   4   9   7      210.09      187.72      8.86 o 
   5   9   7       17.96       15.93      5.98 o 
   6   9   7     1859.79     1794.85    107.09 o 
   7   9   7       17.31       22.83      6.20 o 
   8   9   7      219.96      238.15      8.52 o 
  -8  10   7     1479.61     1560.76     20.40 o 
  -7  10   7       11.22        6.02      4.21 o 
  -6  10   7      943.34      938.59     21.15 o 
  -5  10   7     3237.08     3282.84    173.17 o 
  -4  10   7      535.71      511.17     12.85 o 
  -3  10   7     1591.46     1489.92     61.45 o 
  -2  10   7      467.13      480.45     14.11 o 
  -1  10   7      167.98      161.29      7.55 o 
   0  10   7     2575.88     2340.26     25.42 o 
   1  10   7        3.04        0.81      5.46 o 
   2  10   7        5.43       10.20      7.28 o 
   3  10   7      600.21      623.16     18.94 o 
   4  10   7       57.65       66.53     14.86 o 
   5  10   7      221.80      246.21     10.46 o 
   6  10   7      177.95      182.18      6.98 o 
   7  10   7      248.33      277.45     10.30 o 
  -7  11   7      359.16      382.58     17.90 o 
  -6  11   7      308.42      296.46     20.68 o 
  -5  11   7      405.99      410.62     10.80 o 
  -4  11   7      692.51      659.64     19.59 o 
  -3  11   7      449.48      433.93     26.54 o 
  -2  11   7      601.93      626.71     36.21 o 
  -1  11   7      832.21      756.43     21.41 o 
   0  11   7      284.78      265.37      9.36 o 
   1  11   7      319.13      308.59     10.55 o 
   2  11   7      209.60      202.84     13.38 o 
   3  11   7      335.71      349.67     17.09 o 
   4  11   7      305.41      299.49      9.82 o 
   5  11   7      118.38      100.20      5.94 o 
   6  11   7        4.24       10.89     14.05 o 
  -6  12   7       29.58       29.36      5.35 o 
  -5  12   7       73.62       66.38      6.57 o 
  -4  12   7      736.29      708.30     18.82 o 
  -3  12   7       79.95       76.76      7.24 o 
  -2  12   7        2.09        5.08      5.54 o 
  -1  12   7      231.69      224.59     14.31 o 
   0  12   7       51.95       43.37      4.73 o 
   1  12   7      698.20      673.43     14.11 o 
   2  12   7       92.10      109.09      6.81 o 
   3  12   7      149.72      157.22     11.11 o 
   4  12   7       12.98       14.62      4.23 o 
   5  12   7      500.97      495.22      9.46 o 
   6  12   7       15.09       14.19      5.23 o 
  -6  13   7      192.86      220.11      7.14 o 
  -5  13   7       98.15       91.97      6.81 o 
  -4  13   7       49.64       53.12      6.37 o 
  -3  13   7       31.40       20.19      5.80 o 
  -2  13   7      722.75      708.73     12.73 o 
  -1  13   7      913.08      886.00     14.91 o 
   0  13   7      758.69      813.71     14.63 o 
   1  13   7       11.41       11.46      4.27 o 
   2  13   7     1240.04     1269.19     42.42 o 
   3  13   7       11.10       23.32      6.04 o 
   4  13   7      182.27      196.23      9.16 o 
   5  13   7        0.52        0.41      4.74 o 
  -4  14   7      150.98      134.86      4.63 o 
  -3  14   7      113.20       99.39      4.38 o 
  -2  14   7      366.36      374.13      7.01 o 
  -1  14   7        4.38        1.53      4.19 o 
   0  14   7      766.33      830.11     12.12 o 
   1  14   7      771.55      928.19     27.80 o 
   2  14   7       88.74      103.00      6.69 o 
   3  14   7        1.13        4.49      3.86 o 
   4  14   7        0.04        5.84      4.46 o 
  -1  15   7      663.75      784.94     14.07 o 
   0  15   7      493.67      519.86     12.12 o 
   1  15   7      918.42     1023.91     16.02 o 
 -10   0   8     1187.45     1164.54     21.41 o 
  -9   0   8       39.90       57.22      7.38 o 
  -8   0   8       15.06       10.62      7.95 o 
  -7   0   8     1882.91     1833.50     35.34 o 
  -6   0   8     5461.35     4934.67     48.05 o 
  -5   0   8      361.47      351.62     12.41 o 
  -4   0   8      492.59      422.99     12.08 o 
  -3   0   8     8057.04     7054.70     42.74 o 
  -2   0   8     2584.90     2535.27     23.54 o 
  -1   0   8      320.49      266.22      6.89 o 
   0   0   8    14448.27    15146.47     99.21 o 
   1   0   8      405.15      408.91      8.27 o 
   2   0   8      137.08      202.63      6.69 o 
   3   0   8      993.60     1221.47     17.52 o 
   4   0   8      802.95      937.49     17.32 o 
   5   0   8      315.76      334.42     11.56 o 
   6   0   8      794.03      853.78     14.83 o 
   7   0   8     1412.33     1323.86     30.41 o 
   8   0   8      308.59      298.98     14.35 o 
   9   0   8      182.88      187.87     10.71 o 
  10   0   8     1021.47     1050.06     15.04 o 
 -11   1   8       12.18        7.42      4.46 o 
 -10   1   8       56.71       61.50      6.51 o 
  -9   1   8       12.65       19.69      4.99 o 
  -8   1   8       33.19       30.98      5.33 o 
  -7   1   8      113.98      115.21      6.66 o 
  -6   1   8        4.76       17.14      4.08 o 
  -5   1   8      771.30      800.66     12.78 o 
  -4   1   8      662.53      672.01     10.62 o 
  -3   1   8     2555.67     2662.60     50.55 o 
  -2   1   8     2283.45     2325.24     25.87 o 
  -1   1   8     1568.41     1560.39     11.46 o 
   0   1   8       12.65       25.45      3.28 o 
   1   1   8     6688.44     7272.70     94.10 o 
   2   1   8      340.47      371.51      9.35 o 
   3   1   8     1495.40     1809.18     19.50 o 
   4   1   8     2212.76     2467.14     46.82 o 
   5   1   8      565.05      626.65     30.64 o 
   6   1   8      933.58     1029.75     14.46 o 
   7   1   8        1.74        4.68      6.32 o 
   8   1   8       42.75       37.11      5.62 o 
   9   1   8        0.56       -0.60      4.68 o 
  10   1   8       75.33       72.63      5.19 o 
 -11   2   8      646.97      623.39     11.52 o 
 -10   2   8        6.02       11.01      4.05 o 
  -9   2   8      256.25      239.98     12.12 o 
  -8   2   8     1925.07     1762.96     22.28 o 
  -7   2   8       30.44       24.85      4.38 o 
  -6   2   8     2527.45     2348.67     23.74 o 
  -5   2   8      188.59      218.02      8.39 o 
  -4   2   8      873.69      841.85     12.19 o 
  -3   2   8     1032.42     1177.17     12.82 o 
  -2   2   8       44.65       70.02      2.36 o 
  -1   2   8     1975.47     1909.15     35.79 o 
   0   2   8     6536.39     7805.28     21.57 o 
   1   2   8      353.67      421.94     14.84 o 
   2   2   8       38.13       54.45     13.65 o 
   3   2   8     1572.09     1689.71     48.62 o 
   4   2   8      740.17      737.86     17.23 o 
   5   2   8       25.68       46.88     11.37 o 
   6   2   8       93.05      116.81      6.00 o 
   7   2   8      443.03      465.01     33.68 o 
   8   2   8       14.73       11.61      5.71 o 
   9   2   8      586.79      679.54     22.12 o 
  10   2   8      267.30      269.54      8.56 o 
 -10   3   8       32.16       38.25      4.07 o 
  -9   3   8      869.13      948.19     81.51 o 
  -8   3   8       32.66       31.75      6.37 o 
  -7   3   8       87.09       90.98      6.56 o 
  -6   3   8       25.01       31.88      4.01 o 
  -5   3   8     2759.72     2671.64     34.04 o 
  -4   3   8      324.08      444.56     13.57 o 
  -3   3   8     1157.49     1200.25     12.12 o 
  -2   3   8    10440.80    11214.97     42.54 o 
  -1   3   8      225.43      216.89      7.64 o 
   0   3   8     2837.28     3115.54    172.16 o 
   1   3   8    12941.64    13873.92     57.58 o 
   2   3   8      717.35      876.06     15.73 o 
   3   3   8      134.83      143.27      7.70 o 
   4   3   8     2030.30     2185.16     30.29 o 
   5   3   8      664.46      606.64     10.89 o 
   6   3   8      790.56      776.93     15.96 o 
   7   3   8      133.98      169.80      7.24 o 
   8   3   8      179.44      221.00     16.63 o 
   9   3   8        7.45        4.10      6.12 o 
 -10   4   8      422.36      433.60      8.52 o 
  -9   4   8      133.25      113.06      7.87 o 
  -8   4   8        8.23       19.95      7.66 o 
  -7   4   8      594.33      637.19     12.61 o 
  -6   4   8      127.75      129.51      8.86 o 
  -5   4   8     2358.40     2287.72     53.00 o 
  -4   4   8      802.40      774.80     11.63 o 
  -3   4   8      286.23      317.27      7.93 o 
  -2   4   8     3372.51     3713.58     24.69 o 
  -1   4   8      576.26      546.58      8.27 o 
   0   4   8     1644.31     1615.66     19.71 o 
   1   4   8      169.16      219.26      8.31 o 
   2   4   8      721.32      830.03     15.94 o 
   3   4   8      568.47      501.45     13.67 o 
   4   4   8     1473.54     1444.14     25.51 o 
   5   4   8     1320.51     1427.99     20.28 o 
   6   4   8      111.98      129.27      9.12 o 
   7   4   8      435.16      503.46     13.15 o 
   8   4   8      438.46      461.21     14.94 o 
   9   4   8      168.99      214.92     10.62 o 
 -10   5   8       75.00       81.38      6.49 o 
  -9   5   8     1327.46     1320.75     17.48 o 
  -8   5   8     3922.21     3989.64    137.79 o 
  -7   5   8      324.22      359.92      9.90 o 
  -6   5   8       43.69       47.24      5.78 o 
  -5   5   8      956.55     1040.16     15.50 o 
  -4   5   8       28.63       50.92      3.33 o 
  -3   5   8     5489.82     5767.99     30.71 o 
  -2   5   8       33.10       22.41      2.58 o 
  -1   5   8      191.28      224.49      8.31 o 
   0   5   8     1149.81     1128.08     17.32 o 
   1   5   8     1349.32     1245.44     19.10 o 
   2   5   8     3163.30     3180.52     32.36 o 
   3   5   8        6.76       16.38      4.66 o 
   4   5   8       37.93       50.67      5.72 o 
   5   5   8     1099.16     1045.16     14.72 o 
   6   5   8     1350.56     1202.49     20.36 o 
   7   5   8      285.64      324.78     10.79 o 
   8   5   8      187.74      191.98      7.47 o 
   9   5   8       63.18       72.38      6.41 o 
 -10   6   8       25.73       26.09      3.61 o 
  -9   6   8       51.17       37.39      5.80 o 
  -8   6   8      502.65      525.76     10.94 o 
  -7   6   8      313.41      307.85     14.15 o 
  -6   6   8        2.32        2.92      7.99 o 
  -5   6   8      721.00      657.23     10.36 o 
  -4   6   8      356.17      305.32      6.78 o 
  -3   6   8      120.48      102.03      6.89 o 
  -2   6   8     3228.71     3154.49     22.78 o 
  -1   6   8       19.07       13.87      3.73 o 
   0   6   8       53.55       76.19      5.56 o 
   1   6   8      827.64      730.93     15.25 o 
   2   6   8      292.75      271.69     10.34 o 
   3   6   8      792.20      882.91     19.34 o 
   4   6   8       45.35       50.30      4.87 o 
   5   6   8      882.70      932.50     17.67 o 
   6   6   8      174.22      163.86      8.27 o 
   7   6   8      299.19      277.46      9.66 o 
   8   6   8      116.32      114.19      5.87 o 
   9   6   8       67.69       56.93      5.47 o 
  -9   7   8        0.17        3.09      3.93 o 
  -8   7   8      639.50      702.33     36.41 o 
  -7   7   8        2.93        2.88      7.54 o 
  -6   7   8      539.24      502.18     16.75 o 
  -5   7   8      247.22      208.31     11.39 o 
  -4   7   8     5296.47     5087.47     37.45 o 
  -3   7   8     2694.57     2791.45    133.21 o 
  -2   7   8     2054.20     2052.20     80.92 o 
  -1   7   8     4379.01     4043.28     35.20 o 
   0   7   8      755.36      762.96     15.98 o 
   1   7   8      317.77      297.12     10.62 o 
   2   7   8       56.31       66.30      6.04 o 
   3   7   8      376.72      361.19      8.36 o 
   4   7   8     1813.00     1768.58     23.85 o 
   5   7   8     3426.09     3209.95     48.01 o 
   6   7   8       46.02       38.04      5.45 o 
   7   7   8     1281.63     1372.49    113.40 o 
   8   7   8     1044.38     1081.01     41.69 o 
  -9   8   8      671.75      732.75     14.96 o 
  -8   8   8       97.25       97.52      7.06 o 
  -7   8   8      758.78      799.97     21.90 o 
  -6   8   8     1147.90     1101.72     24.25 o 
  -5   8   8     1188.64     1040.21     23.72 o 
  -4   8   8     1220.02     1258.52     17.90 o 
  -3   8   8      197.10      180.00      6.06 o 
  -2   8   8      516.78      493.90      9.57 o 
  -1   8   8      698.68      626.12     27.92 o 
   0   8   8      109.98      117.68      7.14 o 
   1   8   8     4347.27     4145.73     64.05 o 
   2   8   8     2593.96     2453.10     20.41 o 
   3   8   8      119.80      112.23      5.35 o 
   4   8   8      427.46      365.66     11.66 o 
   5   8   8      666.57      710.16     15.86 o 
   6   8   8       12.42       10.55      6.02 o 
   7   8   8       17.54       22.10      6.81 o 
   8   8   8        6.10        6.59      4.54 o 
  -9   9   8      233.62      273.03      7.62 o 
  -8   9   8      358.05      368.00     12.04 o 
  -7   9   8       36.93       42.38      5.62 o 
  -6   9   8      273.73      274.45     12.94 o 
  -5   9   8      102.96       99.03      9.37 o 
  -4   9   8     3924.76     3594.02     32.05 o 
  -3   9   8     5955.11     5570.15     38.93 o 
  -2   9   8       25.19       39.01      8.20 o 
  -1   9   8     1667.92     1679.27     20.35 o 
   0   9   8     5252.37     4974.19     52.94 o 
   1   9   8     1814.14     1864.71     20.27 o 
   2   9   8      353.46      328.46     12.10 o 
   3   9   8      208.08      206.93     19.53 o 
   4   9   8      338.61      321.91     11.20 o 
   5   9   8       71.01       60.28      6.07 o 
   6   9   8      147.01      136.10      6.77 o 
   7   9   8       38.28       32.72      5.96 o 
   8   9   8      191.05      208.55      7.30 o 
  -8  10   8      934.85      966.65     15.29 o 
  -7  10   8      777.37      786.98     11.81 o 
  -6  10   8     3103.41     3118.38     27.37 o 
  -5  10   8      578.58      649.45     36.86 o 
  -4  10   8     2379.67     2243.80     34.63 o 
  -3  10   8     1936.08     1925.79     34.00 o 
  -2  10   8       19.19       23.24      6.15 o 
  -1  10   8      221.24      216.31     28.49 o 
   0  10   8     1335.51     1255.06     18.85 o 
   1  10   8     1033.45      966.38     47.85 o 
   2  10   8     2344.08     2333.40    149.88 o 
   3  10   8      863.45      899.87     17.67 o 
   4  10   8      207.16      230.56      9.25 o 
   5  10   8      349.78      326.14     12.45 o 
   6  10   8     1249.25     1286.45     66.54 o 
   7  10   8     2151.73     2298.50     26.44 o 
  -7  11   8      139.81      169.06      9.16 o 
  -6  11   8        0.44        0.36      5.76 o 
  -5  11   8      726.17      719.32     13.66 o 
  -4  11   8      400.61      364.67     14.84 o 
  -3  11   8     2787.28     2769.11     64.35 o 
  -2  11   8      126.00      143.28     10.54 o 
  -1  11   8      490.29      479.96     17.19 o 
   0  11   8     1790.25     1691.81     21.95 o 
   1  11   8      741.24      746.37     15.22 o 
   2  11   8     3082.94     3007.53     45.66 o 
   3  11   8       98.52      104.37      8.15 o 
   4  11   8       71.94       60.68      4.72 o 
   5  11   8      203.21      212.93      7.78 o 
   6  11   8      300.88      298.89     16.44 o 
  -6  12   8     1681.86     1695.83     22.79 o 
  -5  12   8       83.26       92.78      7.62 o 
  -4  12   8      331.70      350.12     13.50 o 
  -3  12   8      298.02      274.97     15.55 o 
  -2  12   8      170.98      163.09      7.20 o 
  -1  12   8     2037.43     2183.23    122.65 o 
   0  12   8     1010.33      991.00     37.41 o 
   1  12   8     1081.32     1053.03     16.84 o 
   2  12   8     1857.50     1797.33     33.01 o 
   3  12   8     1202.30     1150.51     25.71 o 
   4  12   8     1042.17     1001.24     21.78 o 
   5  12   8       39.53       40.27      5.68 o 
  -5  13   8       20.88       12.61      4.78 o 
  -4  13   8      250.91      260.38     10.14 o 
  -3  13   8        7.47       14.56      4.78 o 
  -2  13   8      169.42      175.16      6.37 o 
  -1  13   8       12.74       15.69      4.90 o 
   0  13   8        3.85        1.81      4.36 o 
   1  13   8       35.80       44.24      5.29 o 
   2  13   8       87.88       72.30      7.66 o 
   3  13   8       13.61       19.80      5.27 o 
   4  13   8       44.31       50.28      5.27 o 
   5  13   8      116.96      134.26      5.84 o 
  -4  14   8        2.87        5.20      8.15 o 
  -3  14   8      183.75      169.69      5.24 o 
  -2  14   8      217.02      232.86      5.03 o 
  -1  14   8       13.74       15.29      4.30 o 
   0  14   8      875.67      891.92     36.43 o 
   1  14   8      111.26      104.56      7.56 o 
   2  14   8      350.68      369.97      7.84 o 
   3  14   8      777.35      786.77     14.19 o 
  -1  15   8      448.35      477.04     10.54 o 
   0  15   8       11.64       10.87      5.31 o 
   1  15   8       87.30       95.42      5.60 o 
 -10   1   9      208.96      201.77      6.61 o 
  -9   1   9      129.49      130.98      6.71 o 
  -8   1   9      318.54      278.81     17.70 o 
  -7   1   9      646.71      709.98      9.96 o 
  -6   1   9       50.09       33.85      5.27 o 
  -5   1   9      653.93      562.72     11.24 o 
  -4   1   9     5448.00     5682.66     31.51 o 
  -3   1   9     7722.37     7600.30     32.93 o 
  -2   1   9     1582.01     1820.89     14.48 o 
  -1   1   9      624.77      778.84      8.64 o 
   0   1   9      872.06     1187.28      9.24 o 
   1   1   9     2250.49     2443.94     17.96 o 
   2   1   9      408.56      452.55     15.29 o 
   3   1   9     2142.67     2466.83     51.82 o 
   4   1   9       92.29       94.97      9.96 o 
   5   1   9      400.83      410.09     10.32 o 
   6   1   9      178.45      167.24      7.08 o 
   7   1   9       83.49       77.00      6.71 o 
   8   1   9       18.92       13.28      5.48 o 
   9   1   9      271.68      260.24      7.80 o 
 -10   2   9      165.26      175.86     12.17 o 
  -9   2   9      207.75      197.81     11.19 o 
  -8   2   9      307.47      265.20     12.29 o 
  -7   2   9      584.83      562.56     17.48 o 
  -6   2   9     4208.36     4102.96    176.06 o 
  -5   2   9       41.25       63.95      4.34 o 
  -4   2   9     7703.20     7342.17     57.76 o 
  -3   2   9      796.21      852.31     22.59 o 
  -2   2   9      306.83      333.81      8.51 o 
  -1   2   9     2045.78     1976.63     44.00 o 
   0   2   9     2905.23     3184.82     73.44 o 
   1   2   9     2694.51     2912.26     75.79 o 
   2   2   9      227.61      254.41     18.19 o 
   3   2   9      443.64      420.63     12.17 o 
   4   2   9     1737.77     1812.66     26.97 o 
   5   2   9      202.31      271.19      8.39 o 
   6   2   9     3236.64     3252.30    143.35 o 
   7   2   9        0.52        0.32      9.96 o 
   8   2   9       21.84       23.39      5.63 o 
   9   2   9      470.94      498.33     15.79 o 
 -10   3   9      179.92      180.73      8.88 o 
  -9   3   9       98.17      104.89      5.96 o 
  -8   3   9      102.03       85.65      6.04 o 
  -7   3   9      674.09      777.90    133.31 o 
  -6   3   9       48.48       57.12      4.01 o 
  -5   3   9     1316.40     1135.04     16.01 o 
  -4   3   9     3625.00     3581.63     97.32 o 
  -3   3   9     2040.28     2231.89     18.46 o 
  -2   3   9     2539.95     2754.69     16.99 o 
  -1   3   9     1095.61     1158.46     60.08 o 
   0   3   9    10393.34    11046.40     51.18 o 
   1   3   9     1209.34     1284.49     18.69 o 
   2   3   9     2729.99     3077.72     30.09 o 
   3   3   9      165.78      235.24      9.57 o 
   4   3   9     3666.11     3637.89     39.70 o 
   5   3   9     2583.75     2708.05     34.97 o 
   6   3   9       93.36       76.97      5.90 o 
   7   3   9       63.34       53.74      5.50 o 
   8   3   9     1124.97     1125.94     51.52 o 
   9   3   9        7.01        5.64      5.80 o 
 -10   4   9      145.89      140.05      5.21 o 
  -9   4   9      554.14      522.25     15.33 o 
  -8   4   9     1494.02     1548.21     53.85 o 
  -7   4   9     2596.55     2534.98     59.99 o 
  -6   4   9      910.56      928.46     12.49 o 
  -5   4   9     2146.39     2151.24     23.66 o 
  -4   4   9       45.32       68.83      3.86 o 
  -3   4   9     1609.49     2034.88     17.08 o 
  -2   4   9     2617.93     3478.64     23.56 o 
  -1   4   9     3110.50     3235.99     29.97 o 
   0   4   9     6000.75     6527.22     41.24 o 
   1   4   9      273.29      390.34     11.11 o 
   2   4   9      654.38      615.48     14.48 o 
   3   4   9     2336.06     2397.61     30.45 o 
   4   4   9     2157.89     2239.09     32.16 o 
   5   4   9      564.13      539.45     10.72 o 
   6   4   9        8.91        1.84      6.72 o 
   7   4   9     5768.72     6202.14     39.95 o 
   8   4   9      400.72      398.52     18.45 o 
   9   4   9        0.68        2.60      5.56 o 
 -10   5   9       22.53       22.17      3.59 o 
  -9   5   9      272.68      263.28      7.40 o 
  -8   5   9       37.62       42.75      5.56 o 
  -7   5   9        1.32       12.04      7.83 o 
  -6   5   9      107.52      107.70      5.71 o 
  -5   5   9      893.49      893.88     14.78 o 
  -4   5   9       11.62       14.61      3.48 o 
  -3   5   9      329.15      361.33      9.47 o 
  -2   5   9     1957.72     2104.26     25.51 o 
  -1   5   9       21.75       36.86      4.54 o 
   0   5   9        0.61        4.18      3.57 o 
   1   5   9      333.47      329.35     10.75 o 
   2   5   9      100.90       81.18      6.41 o 
   3   5   9      730.29      688.07     17.27 o 
   4   5   9       91.89       74.71      4.80 o 
   5   5   9      339.27      353.40      8.91 o 
   6   5   9      498.20      571.90     21.53 o 
   7   5   9       14.42       10.82      5.72 o 
   8   5   9      127.26      120.20      6.75 o 
   9   5   9        3.64       12.65      5.35 o 
 -10   6   9        7.52       10.58      4.06 o 
  -9   6   9      898.87      955.89     14.13 o 
  -8   6   9      242.60      253.29      8.78 o 
  -7   6   9      121.94      108.07      8.96 o 
  -6   6   9     2979.76     2756.89     37.31 o 
  -5   6   9      361.66      341.29     11.85 o 
  -4   6   9      172.64      196.88      7.19 o 
  -3   6   9      224.86      279.27     10.62 o 
  -2   6   9        2.90       31.13      3.45 o 
  -1   6   9     1593.72     1647.78     22.79 o 
   0   6   9     1580.91     1634.44     22.99 o 
   1   6   9        3.75       -0.69      4.14 o 
   2   6   9      928.79      973.95     19.59 o 
   3   6   9       26.77       21.81      4.77 o 
   4   6   9      209.92      235.03      9.66 o 
   5   6   9       79.85       80.15      5.98 o 
   6   6   9       21.11       18.29      6.48 o 
   7   6   9     1196.47     1228.31     36.46 o 
   8   6   9        5.41       23.73      7.97 o 
  -9   7   9     1220.52     1301.01     19.53 o 
  -8   7   9      203.62      221.48      6.93 o 
  -7   7   9       60.27       74.74      6.77 o 
  -6   7   9     1135.80      996.78     22.91 o 
  -5   7   9     1096.27      992.76     22.91 o 
  -4   7   9      889.11      875.85     18.55 o 
  -3   7   9      416.42      440.11      7.47 o 
  -2   7   9      167.09      164.55      6.37 o 
  -1   7   9       71.79       72.22      5.43 o 
   0   7   9     1064.10     1021.11     19.02 o 
   1   7   9       32.04       45.50      5.11 o 
   2   7   9     1206.30     1109.61     18.79 o 
   3   7   9      570.88      563.08     10.56 o 
   4   7   9     1428.81     1309.80     38.85 o 
   5   7   9     1030.24     1008.15     32.77 o 
   6   7   9      532.89      602.68     47.85 o 
   7   7   9      107.02      129.02      6.26 o 
   8   7   9      444.73      464.87      8.56 o 
  -9   8   9        7.16        8.48      4.30 o 
  -8   8   9       17.01        9.69      6.29 o 
  -7   8   9     3697.78     3640.28     40.83 o 
  -6   8   9     2480.18     2394.61     35.08 o 
  -5   8   9      112.28      124.57      9.77 o 
  -4   8   9     5560.69     5281.65    132.03 o 
  -3   8   9       47.23       58.48      4.39 o 
  -2   8   9     1473.25     1476.56     20.08 o 
  -1   8   9     5345.64     5137.38     38.85 o 
   0   8   9     7994.89     7496.51     40.05 o 
   1   8   9      147.35      166.86      5.67 o 
   2   8   9      780.23      759.86     13.97 o 
   3   8   9     4058.98     3768.57     35.31 o 
   4   8   9      123.62      170.97     44.93 o 
   5   8   9     1371.87     1298.98     28.73 o 
   6   8   9       60.57       74.34      6.85 o 
   7   8   9       46.12       42.42      6.37 o 
   8   8   9      286.20      290.99      9.25 o 
  -8   9   9        2.98        4.06      4.95 o 
  -7   9   9      322.42      316.74      8.46 o 
  -6   9   9      712.42      667.71     18.86 o 
  -5   9   9       14.70       16.71      7.34 o 
  -4   9   9      624.51      556.40     17.96 o 
  -3   9   9     6677.33     6476.48    121.08 o 
  -2   9   9      142.23      162.38      8.86 o 
  -1   9   9      679.67      650.86     12.91 o 
   0   9   9     4792.77     4827.89     32.33 o 
   1   9   9      383.98      397.10      9.13 o 
   2   9   9      730.38      704.41     27.94 o 
   3   9   9       33.13       34.36      6.64 o 
   4   9   9      577.84      557.23     14.23 o 
   5   9   9      398.53      406.89     11.65 o 
   6   9   9      117.17      120.77      6.07 o 
   7   9   9       45.23       47.53      5.72 o 
  -8  10   9      108.23      111.92      5.51 o 
  -7  10   9      563.74      581.02     16.69 o 
  -6  10   9      851.08      804.96     11.08 o 
  -5  10   9      566.28      560.66     17.88 o 
  -4  10   9       37.09       49.88      7.30 o 
  -3  10   9      152.36      140.14     13.75 o 
  -2  10   9      375.14      404.77     23.68 o 
  -1  10   9     9746.48     9264.25    246.53 o 
   0  10   9     1120.93     1132.88     33.60 o 
   1  10   9      162.58      167.39     11.88 o 
   2  10   9     5221.81     5130.47    202.00 o 
   3  10   9      929.82      924.53     43.35 o 
   4  10   9       51.45       65.67      5.18 o 
   5  10   9       51.90       60.93      7.18 o 
   6  10   9       35.69       33.10      4.42 o 
   7  10   9       58.89       56.45      5.31 o 
  -7  11   9        6.05        5.35      5.11 o 
  -6  11   9       23.71       38.48      5.72 o 
  -5  11   9       32.26       39.16      4.64 o 
  -4  11   9      419.31      476.15     16.06 o 
  -3  11   9       76.29       78.33     10.22 o 
  -2  11   9      312.86      304.57     28.91 o 
  -1  11   9     1029.51     1050.10     37.65 o 
   0  11   9      353.07      348.14     21.07 o 
   1  11   9      124.15      113.70     10.58 o 
   2  11   9        8.12       -1.91      8.64 o 
   3  11   9      180.55      190.58      8.90 o 
   4  11   9      309.98      302.53      9.86 o 
   5  11   9     2304.41     2271.09     21.53 o 
   6  11   9      371.50      395.74      9.77 o 
  -6  12   9      165.99      173.44      7.99 o 
  -5  12   9       52.07       67.84      6.85 o 
  -4  12   9      328.53      308.55     12.41 o 
  -3  12   9      154.56      136.09      8.72 o 
  -2  12   9       16.39       19.00      5.18 o 
  -1  12   9        0.03        3.91      5.62 o 
   0  12   9       87.59       92.56      4.90 o 
   1  12   9      867.05      910.58     43.31 o 
   2  12   9      320.77      302.51     14.23 o 
   3  12   9       12.65       13.05      5.30 o 
   4  12   9       96.29       91.20      7.54 o 
   5  12   9       32.21       21.37      5.23 o 
  -5  13   9       61.12       57.10      5.27 o 
  -4  13   9     1966.41     2039.02     25.79 o 
  -3  13   9      123.32       99.96      5.39 o 
  -2  13   9       33.72       37.55      4.64 o 
  -1  13   9      902.16      982.22     42.05 o 
   0  13   9       15.57       12.20      5.84 o 
   1  13   9      333.79      329.52     12.73 o 
   2  13   9      660.53      721.32     18.13 o 
   3  13   9      334.40      369.99      8.40 o 
   4  13   9     1465.96     1498.43     20.76 o 
  -4  14   9       32.35       38.56      4.38 o 
  -3  14   9      312.85      326.03      8.15 o 
  -2  14   9       60.56       61.83      4.74 o 
  -1  14   9      838.23      968.52     43.75 o 
   0  14   9        2.18       17.52      4.64 o 
   1  14   9      567.22      612.53      9.77 o 
   2  14   9     1298.12     1432.84     16.44 o 
   3  14   9      226.68      226.40      7.46 o 
 -10   0  10       56.19       54.09      5.88 o 
  -9   0  10      147.90      161.92     10.58 o 
  -8   0  10     1011.41      924.40     23.36 o 
  -7   0  10     2128.11     1919.76     32.32 o 
  -6   0  10      889.15      856.72     21.13 o 
  -5   0  10        4.82       11.56      5.76 o 
  -4   0  10    12679.85    12150.07     66.91 o 
  -3   0  10     2615.03     3204.00     31.35 o 
  -2   0  10      734.15      750.43     13.95 o 
  -1   0  10      971.03     1237.73     16.34 o 
   0   0  10      353.12      436.89      9.45 o 
   1   0  10     1627.52     1775.52     18.73 o 
   2   0  10      289.52      215.53      7.38 o 
   3   0  10     1350.62     1544.13     20.80 o 
   4   0  10     5894.94     6506.37     46.71 o 
   5   0  10      101.38       92.46     10.71 o 
   6   0  10        0.08       10.18     10.46 o 
   7   0  10     1773.21     1789.51     35.52 o 
   8   0  10      922.20      870.71     22.83 o 
   9   0  10      636.42      612.72     15.21 o 
 -10   1  10      375.34      367.99     10.89 o 
  -9   1  10       19.59       23.87      4.78 o 
  -8   1  10      148.66      131.99      7.13 o 
  -7   1  10      261.46      264.01     17.68 o 
  -6   1  10      302.13      314.59     12.29 o 
  -5   1  10     1952.07     1752.13     19.90 o 
  -4   1  10       48.68       92.66      9.67 o 
  -3   1  10      342.35      393.50      7.99 o 
  -2   1  10     1368.16     1495.97     13.83 o 
  -1   1  10       40.77       30.56      2.42 o 
   0   1  10     1923.08     2226.22     25.16 o 
   1   1  10     4245.86     4476.08     25.89 o 
   2   1  10      523.55      589.31     26.68 o 
   3   1  10     1998.35     2230.62     82.28 o 
   4   1  10     2446.05     2586.65     31.26 o 
   5   1  10      853.12      882.98     16.86 o 
   6   1  10        1.64        6.01     21.23 o 
   7   1  10       93.20       99.85      7.04 o 
   8   1  10      506.39      515.39     12.48 o 
   9   1  10       75.88       64.10      8.74 o 
 -10   2  10       48.06       44.20      4.14 o 
  -9   2  10      194.98      207.85      7.93 o 
  -8   2  10      152.06      149.89      7.10 o 
  -7   2  10       60.18       48.64      6.63 o 
  -6   2  10      201.55      210.27      5.62 o 
  -5   2  10      504.52      416.79     10.01 o 
  -4   2  10      110.71      144.69     10.52 o 
  -3   2  10        9.21       14.18      5.21 o 
  -2   2  10      623.96      819.47     10.44 o 
  -1   2  10      139.79      121.48      8.29 o 
   0   2  10     1652.61     1865.75     55.31 o 
   1   2  10     3391.06     4253.84    156.36 o 
   2   2  10     1709.00     1909.21     23.48 o 
   3   2  10      104.60       95.78      6.73 o 
   4   2  10        1.01       13.71      6.45 o 
   5   2  10      420.44      432.08     13.29 o 
   6   2  10      570.98      577.09     13.47 o 
   7   2  10      407.88      412.17     16.69 o 
   8   2  10        0.19        2.39      5.33 o 
   9   2  10       18.36       28.33      4.23 o 
 -10   3  10       45.73       44.44      5.56 o 
  -9   3  10       21.54       22.18      6.65 o 
  -8   3  10       32.80       49.42     18.00 o 
  -7   3  10      124.24      122.57     10.58 o 
  -6   3  10      718.87      748.46     11.12 o 
  -5   3  10     2971.91     2770.26     25.29 o 
  -4   3  10      923.31      888.07     13.40 o 
  -3   3  10     4816.85     5355.47     48.80 o 
  -2   3  10      446.98      536.73      7.87 o 
  -1   3  10        0.63        5.11      3.20 o 
   0   3  10     6878.69     7805.42     45.30 o 
   1   3  10       76.58      146.63      7.42 o 
   2   3  10       80.55       72.59      5.51 o 
   3   3  10     4467.18     5018.04     43.19 o 
   4   3  10      572.14      582.01     12.61 o 
   5   3  10        8.09       12.44      5.12 o 
   6   3  10     1971.73     2153.63     25.82 o 
   7   3  10       25.79       23.22      6.49 o 
   8   3  10      200.96      191.48     12.25 o 
   9   3  10      654.46      656.19     15.49 o 
 -10   4  10        2.65        7.30      4.62 o 
  -9   4  10      108.37      102.67      7.75 o 
  -8   4  10      190.18      189.54      9.81 o 
  -7   4  10       24.97       30.69      5.72 o 
  -6   4  10      305.60      351.55      7.29 o 
  -5   4  10       19.55       16.17      5.81 o 
  -4   4  10      159.34      166.01      5.69 o 
  -3   4  10     4892.14     5235.02     63.81 o 
  -2   4  10      753.60      851.10     15.45 o 
  -1   4  10      334.86      380.33     11.23 o 
   0   4  10      851.47      803.96     15.45 o 
   1   4  10     3163.96     3226.87     31.79 o 
   2   4  10      197.78      187.10      8.64 o 
   3   4  10      879.72      933.64     19.83 o 
   4   4  10      886.29      816.03     15.50 o 
   5   4  10      248.69      278.07     10.96 o 
   6   4  10     1437.58     1439.70     33.33 o 
   7   4  10        6.28       19.59      5.66 o 
   8   4  10       37.02       37.79      7.02 o 
   9   4  10      351.29      364.35     10.91 o 
 -10   5  10       43.94       37.31      3.20 o 
  -9   5  10      311.84      283.81     10.62 o 
  -8   5  10     1232.55     1271.33     64.92 o 
  -7   5  10      154.99      154.66      9.69 o 
  -6   5  10     2694.24     2666.94     36.41 o 
  -5   5  10      669.69      734.32     11.53 o 
  -4   5  10     1540.21     1800.52     18.59 o 
  -3   5  10      455.08      490.51     22.73 o 
  -2   5  10      351.94      316.74     10.50 o 
  -1   5  10     1669.88     1554.39     22.63 o 
   0   5  10      312.71      223.11      8.92 o 
   1   5  10      183.38      164.64      8.03 o 
   2   5  10      938.48      849.50     18.09 o 
   3   5  10      950.41      796.88     14.27 o 
   4   5  10        7.14       19.15      5.00 o 
   5   5  10        1.17       13.18      7.00 o 
   6   5  10     1668.84     1532.79     34.61 o 
   7   5  10       49.91       50.35      4.71 o 
   8   5  10      148.26      158.53      7.68 o 
   9   5  10     1855.08     1877.95     20.48 o 
 -10   6  10       46.47       47.77      4.01 o 
  -9   6  10      163.06      167.24      7.83 o 
  -8   6  10       33.08       38.67      6.83 o 
  -7   6  10       91.89       79.56      7.79 o 
  -6   6  10      253.61      240.51     12.29 o 
  -5   6  10      650.99      639.93     12.88 o 
  -4   6  10     1104.67     1098.06     18.93 o 
  -3   6  10      183.50      196.59      9.33 o 
  -2   6  10     4675.99     4756.22     40.63 o 
  -1   6  10      711.97      657.33     15.04 o 
   0   6  10      512.77      477.40     13.46 o 
   1   6  10      642.55      652.99     15.77 o 
   2   6  10     1075.74     1096.57     21.21 o 
   3   6  10      154.15      179.37      5.55 o 
   4   6  10       68.21       61.55      5.01 o 
   5   6  10      353.30      363.50      9.57 o 
   6   6  10      520.40      547.31     47.42 o 
   7   6  10        5.57       14.51     11.96 o 
   8   6  10      102.95      114.86      5.70 o 
  -9   7  10     1693.10     1764.24     17.68 o 
  -8   7  10      297.84      297.82      7.69 o 
  -7   7  10      230.76      225.28      7.80 o 
  -6   7  10      898.64      810.41     21.05 o 
  -5   7  10     1914.80     1801.02     30.70 o 
  -4   7  10      466.42      442.13     11.17 o 
  -3   7  10      886.31      949.09     10.87 o 
  -2   7  10      178.63      168.80      6.28 o 
  -1   7  10        4.97        6.20      5.92 o 
   0   7  10       12.08       39.86      5.43 o 
   1   7  10     7074.94     6717.25     39.18 o 
   2   7  10     1112.15     1015.92     17.28 o 
   3   7  10       44.37       55.73      5.22 o 
   4   7  10      813.30      794.75     16.58 o 
   5   7  10      287.13      362.11     10.88 o 
   6   7  10     1609.32     1614.51     90.85 o 
   7   7  10     1246.20     1154.97     43.65 o 
   8   7  10      490.97      467.88      9.98 o 
  -9   8  10      583.59      624.89     12.37 o 
  -8   8  10      803.71      822.49     16.87 o 
  -7   8  10      312.58      276.92     12.12 o 
  -6   8  10      158.40      147.36     10.26 o 
  -5   8  10        5.12        3.28      7.10 o 
  -4   8  10        0.24        9.53      8.11 o 
  -3   8  10      117.68      114.98      4.70 o 
  -2   8  10      957.13      934.00     10.23 o 
  -1   8  10     1114.92     1134.00     15.70 o 
   0   8  10      420.77      418.92     10.32 o 
   1   8  10     2680.26     2743.92     27.84 o 
   2   8  10      631.37      629.82     13.74 o 
   3   8  10        7.21       26.92      8.15 o 
   4   8  10      522.61      496.39     17.19 o 
   5   8  10       97.30       96.01      6.75 o 
   6   8  10      368.48      352.46     23.13 o 
   7   8  10       22.66       19.44      4.32 o 
  -8   9  10       90.37       87.71      6.37 o 
  -7   9  10      268.38      256.50      7.73 o 
  -6   9  10      193.42      169.06     10.91 o 
  -5   9  10        8.18       17.96      6.77 o 
  -4   9  10      911.60      825.13     21.37 o 
  -3   9  10      105.04      112.81      6.53 o 
  -2   9  10     2708.08     2710.79    127.43 o 
  -1   9  10     1918.30     1913.53     30.56 o 
   0   9  10     2644.31     2596.94    175.22 o 
   1   9  10    10652.60     9522.09     78.75 o 
   2   9  10     7805.75     6948.11     81.43 o 
   3   9  10      385.87      348.83     28.41 o 
   4   9  10     5504.07     5190.17    152.94 o 
   5   9  10     1780.73     1761.11     22.56 o 
   6   9  10      177.69      167.56      7.79 o 
   7   9  10      621.14      613.21      9.97 o 
  -7  10  10       88.98       88.69      4.79 o 
  -6  10  10       20.62       15.68      4.51 o 
  -5  10  10       74.38       78.59      8.76 o 
  -4  10  10      954.06      916.77     22.06 o 
  -3  10  10       53.13       56.27      5.67 o 
  -2  10  10       69.13       54.19      8.72 o 
  -1  10  10      566.19      606.10     17.11 o 
   0  10  10       53.01       48.34      8.48 o 
   1  10  10     1847.08     1682.09     33.94 o 
   2  10  10       50.11       40.15      9.25 o 
   3  10  10        3.33        9.91      6.15 o 
   4  10  10     2104.57     2101.52     34.45 o 
   5  10  10        8.30       16.82      4.74 o 
   6  10  10      180.98      178.66      6.01 o 
  -7  11  10      223.86      266.46      7.91 o 
  -6  11  10     1876.02     1960.41     35.60 o 
  -5  11  10        8.38        9.61      6.49 o 
  -4  11  10      339.32      406.56     14.64 o 
  -3  11  10     1205.35     1310.52     24.74 o 
  -2  11  10      330.78      298.41     14.03 o 
  -1  11  10       14.86       20.55      6.37 o 
   0  11  10       56.96       60.73      6.33 o 
   1  11  10      143.84      135.07     11.35 o 
   2  11  10        1.98       20.64      8.80 o 
   3  11  10       28.30       36.50      5.96 o 
   4  11  10       39.97       50.12      7.06 o 
   5  11  10      309.46      327.16     11.56 o 
  -6  12  10        5.78       14.07      4.66 o 
  -5  12  10       12.92       16.99      4.95 o 
  -4  12  10     3214.13     3226.34     36.50 o 
  -3  12  10     1093.61     1201.20     23.15 o 
  -2  12  10        0.63        8.11      7.95 o 
  -1  12  10     1466.89     1621.64     18.29 o 
   0  12  10      889.97      941.80     15.45 o 
   1  12  10       10.25       15.37      7.70 o 
   2  12  10      205.12      203.24     11.31 o 
   3  12  10      206.25      207.82      8.19 o 
   4  12  10       13.84       20.32      5.76 o 
   5  12  10      543.23      593.70     12.37 o 
  -5  13  10      132.32      146.59      6.53 o 
  -4  13  10      139.69      162.89      7.75 o 
  -3  13  10        7.11        3.33      4.53 o 
  -2  13  10       11.61        8.47      3.88 o 
  -1  13  10      563.55      608.02     15.45 o 
   0  13  10      140.14      137.43      8.19 o 
   1  13  10      648.73      690.42     34.55 o 
   2  13  10      660.77      657.29     11.87 o 
   3  13  10      511.62      541.69      9.37 o 
   4  13  10        9.74       11.37      3.66 o 
  -3  14  10      537.63      560.09     10.38 o 
  -2  14  10      615.07      651.21     13.42 o 
  -1  14  10     1834.56     1894.57     24.86 o 
   0  14  10      173.97      206.77      9.41 o 
   1  14  10       98.46       99.64      4.41 o 
   2  14  10      329.06      337.58      6.45 o 
 -10   1  11     1954.42     1894.25     17.33 o 
  -9   1  11      361.55      359.63      9.79 o 
  -8   1  11      468.96      431.79     11.45 o 
  -7   1  11      334.51      312.12     13.22 o 
  -6   1  11      502.46      486.03     11.61 o 
  -5   1  11      148.21      118.41      5.98 o 
  -4   1  11      798.32      747.79     12.46 o 
  -3   1  11       42.01       49.73      9.25 o 
  -2   1  11      416.07      482.46      9.57 o 
  -1   1  11     3109.04     3266.87     70.34 o 
   0   1  11        5.14       15.87      2.26 o 
   1   1  11       32.03       46.95      9.16 o 
   2   1  11      219.05      187.19      5.03 o 
   3   1  11      161.90      161.59      7.91 o 
   4   1  11     1890.77     1991.45     21.74 o 
   5   1  11     4480.80     4246.24     56.94 o 
   6   1  11      410.36      362.67     13.42 o 
   7   1  11     3244.28     3194.65     74.57 o 
   8   1  11      452.99      456.29     16.10 o 
   9   1  11      390.72      384.48     13.02 o 
 -10   2  11      272.75      288.88      6.77 o 
  -9   2  11      879.46      840.01     17.98 o 
  -8   2  11      461.65      427.39     20.74 o 
  -7   2  11      160.23      182.49     12.31 o 
  -6   2  11      125.44      134.87      4.52 o 
  -5   2  11     3244.77     3349.02     28.83 o 
  -4   2  11      328.43      313.54      8.30 o 
  -3   2  11       34.01       53.64      3.57 o 
  -2   2  11     2569.33     3101.85     31.59 o 
  -1   2  11       11.08       14.13      2.32 o 
   0   2  11       83.27      110.93      6.79 o 
   1   2  11     2173.65     2660.13     27.66 o 
   2   2  11     2998.81     2952.06     30.17 o 
   3   2  11      350.19      388.35     12.33 o 
   4   2  11       55.57       85.79      5.39 o 
   5   2  11      769.46      769.81     21.10 o 
   6   2  11       50.78       50.71      5.78 o 
   7   2  11      323.70      318.79     19.12 o 
   8   2  11      406.35      381.74     10.18 o 
   9   2  11       53.06       53.53      5.47 o 
 -10   3  11      145.37      148.25      7.54 o 
  -9   3  11      655.92      661.95     17.72 o 
  -8   3  11      300.54      267.32      8.86 o 
  -7   3  11       34.78       31.29      5.75 o 
  -6   3  11        3.22        7.17      4.39 o 
  -5   3  11       33.95       24.48     12.29 o 
  -4   3  11      662.95      600.13     33.72 o 
  -3   3  11      679.42      661.00     19.28 o 
  -2   3  11     5417.14     6382.68     27.28 o 
  -1   3  11     2403.38     2537.63     28.10 o 
   0   3  11     5963.65     6389.63     42.78 o 
   1   3  11     3156.83     3128.78     31.26 o 
   2   3  11      756.96      839.73     17.23 o 
   3   3  11      376.19      419.13     13.38 o 
   4   3  11        5.54       10.49      4.88 o 
   5   3  11      558.06      642.25     10.18 o 
   6   3  11      474.79      512.01     11.23 o 
   7   3  11       57.51       72.13      6.54 o 
   8   3  11        0.91        4.62      6.65 o 
   9   3  11      251.58      252.51      9.08 o 
 -10   4  11      167.82      180.25      7.66 o 
  -9   4  11        0.67        2.19      6.12 o 
  -8   4  11       90.20       97.03     11.78 o 
  -7   4  11      430.65      402.24     10.35 o 
  -6   4  11       24.66       35.85      8.01 o 
  -5   4  11     1071.68      969.10     12.77 o 
  -4   4  11      347.41      393.71      9.47 o 
  -3   4  11        6.42       21.17      3.20 o 
  -2   4  11       75.04       47.74      4.89 o 
  -1   4  11     1479.91     1699.00     24.05 o 
   0   4  11      483.46      386.73     11.27 o 
   1   4  11     9221.38     9773.51     57.26 o 
   2   4  11     1752.67     1885.17     26.60 o 
   3   4  11      365.79      289.01     11.52 o 
   4   4  11     3365.25     3452.67     24.80 o 
   5   4  11       27.97       53.10      6.95 o 
   6   4  11      115.05       86.39      9.83 o 
   7   4  11       65.41       63.37      5.00 o 
   8   4  11      129.34      143.96      9.41 o 
   9   4  11      565.36      554.49     11.92 o 
 -10   5  11      211.28      201.81      5.00 o 
  -9   5  11        1.91       -2.72      6.16 o 
  -8   5  11       40.32       41.58      7.06 o 
  -7   5  11      469.79      436.89     15.25 o 
  -6   5  11      118.31      113.22      9.45 o 
  -5   5  11      281.96      305.91      7.41 o 
  -4   5  11        8.14        6.84      5.37 o 
  -3   5  11       29.37       37.01      3.90 o 
  -2   5  11      265.37      322.32     28.79 o 
  -1   5  11     1557.46     1475.52     22.59 o 
   0   5  11      830.28      788.10     16.54 o 
   1   5  11      201.47      219.30      9.77 o 
   2   5  11       21.66       43.55      5.72 o 
   3   5  11      257.54      260.69      7.33 o 
   4   5  11      384.43      393.83      9.19 o 
   5   5  11      412.67      414.77     12.67 o 
   6   5  11       17.95       34.90      6.49 o 
   7   5  11      273.33      259.96      8.47 o 
   8   5  11      295.73      282.40     11.27 o 
  -9   6  11       40.63       39.80      3.89 o 
  -8   6  11        3.22        6.59      4.89 o 
  -7   6  11        0.29       -3.24      6.97 o 
  -6   6  11      224.15      205.88     11.11 o 
  -5   6  11       19.52       14.12      5.65 o 
  -4   6  11      356.16      374.11     20.40 o 
  -3   6  11       16.02       16.34      5.46 o 
  -2   6  11        9.46        9.04      4.97 o 
  -1   6  11     2017.19     1925.27     26.76 o 
   0   6  11      771.36      785.96     17.56 o 
   1   6  11      234.02      235.15      9.93 o 
   2   6  11      211.94      217.75      7.02 o 
   3   6  11     1682.77     1583.13     35.60 o 
   4   6  11     1148.22     1017.21     46.07 o 
   5   6  11     1988.36     1819.12     29.34 o 
   6   6  11      278.89      252.21     11.56 o 
   7   6  11      368.23      370.37      8.54 o 
   8   6  11       25.46       32.85      6.08 o 
  -9   7  11        1.42        1.05      3.63 o 
  -8   7  11        7.74       12.20      4.74 o 
  -7   7  11      382.93      344.92     13.06 o 
  -6   7  11      152.03      115.33      9.49 o 
  -5   7  11      122.22       91.93      8.88 o 
  -4   7  11      227.72      230.54     10.31 o 
  -3   7  11        2.80       10.50      4.52 o 
  -2   7  11      743.37      712.53     12.35 o 
  -1   7  11      875.08      903.73     34.87 o 
   0   7  11        3.35       10.49      5.13 o 
   1   7  11       59.18       57.45      5.22 o 
   2   7  11        0.39       10.28      4.75 o 
   3   7  11      102.99      104.72      5.68 o 
   4   7  11        1.21        9.61      6.22 o 
   5   7  11      306.05      338.79      8.66 o 
   6   7  11      637.54      645.77     31.93 o 
   7   7  11      191.01      192.55      9.06 o 
  -9   8  11      137.58      153.12      6.20 o 
  -8   8  11        0.25        6.65      5.72 o 
  -7   8  11     1308.94     1277.92     23.56 o 
  -6   8  11       37.93       39.74      6.73 o 
  -5   8  11      163.50      181.95     11.19 o 
  -4   8  11     3794.86     3608.37     43.43 o 
  -3   8  11      279.38      269.05      6.04 o 
  -2   8  11      167.05      150.52      5.27 o 
  -1   8  11      947.12     1006.31     12.58 o 
   0   8  11     2683.65     2602.17     83.21 o 
   1   8  11      193.52      180.24      7.24 o 
   2   8  11     1428.30     1227.34     20.08 o 
   3   8  11      120.60      117.17      6.04 o 
   4   8  11     1603.03     1489.86     45.54 o 
   5   8  11     1833.49     1618.32     24.21 o 
   6   8  11      212.81      221.98     27.17 o 
   7   8  11     1406.17     1388.18     21.78 o 
  -8   9  11        1.43       -4.83      4.83 o 
  -7   9  11       10.97       17.51      4.10 o 
  -6   9  11      994.08      948.12     21.37 o 
  -5   9  11     1702.86     1602.32     28.47 o 
  -4   9  11     1712.58     1512.79     28.02 o 
  -3   9  11      928.77      878.61     21.45 o 
  -2   9  11     2114.59     2197.65     51.24 o 
  -1   9  11     5565.26     5217.43     52.27 o 
   0   9  11      806.47      736.65     21.17 o 
   1   9  11      155.61      143.10     11.72 o 
   2   9  11        5.11        7.18     15.77 o 
   3   9  11        4.92        9.75      5.26 o 
   4   9  11       81.41       86.37      6.52 o 
   5   9  11     2478.94     2405.43     25.29 o 
   6   9  11        1.74        1.91      4.69 o 
   7   9  11        1.06        0.97      5.31 o 
  -7  10  11        1.26       -0.49      3.07 o 
  -6  10  11       15.66       24.83     16.04 o 
  -5  10  11      928.39      940.62     21.33 o 
  -4  10  11       68.49       51.74      7.42 o 
  -3  10  11      223.99      254.01     43.41 o 
  -2  10  11      104.22       95.93      6.42 o 
  -1  10  11     2966.20     2984.83     67.31 o 
   0  10  11     1244.76     1123.01     25.99 o 
   1  10  11     1141.75     1110.00     27.57 o 
   2  10  11     3997.07     3732.33     51.13 o 
   3  10  11       56.94       79.44      6.32 o 
   4  10  11     3278.25     3134.40     58.64 o 
   5  10  11      179.73      169.83      9.61 o 
   6  10  11       70.76       73.92      6.45 o 
  -7  11  11       19.61       25.51      4.58 o 
  -6  11  11     1194.82     1203.47     14.26 o 
  -5  11  11        5.82        1.91      6.49 o 
  -4  11  11       90.54       74.94      7.38 o 
  -3  11  11      186.85      169.76      6.94 o 
  -2  11  11      272.21      303.04     13.42 o 
  -1  11  11     1387.57     1418.48     18.95 o 
   0  11  11     1254.14     1196.25     25.79 o 
   1  11  11       44.48       49.72      8.64 o 
   2  11  11     2149.17     2130.40     40.31 o 
   3  11  11      179.59      161.79     14.56 o 
   4  11  11       86.91       73.07      7.34 o 
   5  11  11      755.30      817.54     16.22 o 
   6  11  11        1.91        8.11      4.83 o 
  -6  12  11      393.45      431.50     10.02 o 
  -5  12  11       57.87       55.15      5.76 o 
  -4  12  11      177.18      172.18      9.29 o 
  -3  12  11      127.43      136.62      9.16 o 
  -2  12  11      136.73      125.06      9.00 o 
  -1  12  11      622.32      673.34     34.63 o 
   0  12  11       45.99       54.87      7.75 o 
   1  12  11      330.53      325.81     11.17 o 
   2  12  11      406.37      403.02     11.19 o 
   3  12  11       38.66       44.51      4.96 o 
   4  12  11      162.85      164.27      8.52 o 
   5  12  11      655.92      663.78     12.37 o 
  -5  13  11      377.94      418.77      9.45 o 
  -4  13  11       72.31       86.09      5.92 o 
  -3  13  11       52.63       59.25      3.80 o 
  -2  13  11      642.61      677.40     11.44 o 
  -1  13  11        0.09       -2.84      7.18 o 
   0  13  11      725.02      790.58     73.84 o 
   1  13  11      662.95      677.73     20.92 o 
   2  13  11      188.95      210.11      7.66 o 
   3  13  11       53.28       59.19      6.08 o 
  -2  14  11       43.15       39.09      6.29 o 
  -1  14  11       86.53       82.12      6.53 o 
   0  14  11      238.94      240.71      9.25 o 
   1  14  11      536.21      602.26     13.02 o 
 -10   0  12     3108.01     3029.06     30.17 o 
  -9   0  12      111.13      108.35      8.80 o 
  -8   0  12      529.52      517.87     17.52 o 
  -7   0  12       66.15       75.18      7.99 o 
  -6   0  12      444.95      442.79     31.47 o 
  -5   0  12     4178.22     3912.34     44.20 o 
  -4   0  12     1456.70     1423.66     24.74 o 
  -3   0  12     3167.08     2939.81     32.28 o 
  -2   0  12     3125.96     3504.03     32.81 o 
  -1   0  12     3223.49     3654.56     31.31 o 
   0   0  12     3131.90     3354.60     28.06 o 
   1   0  12     1369.14     1336.07     17.92 o 
   2   0  12      564.95      639.69     13.18 o 
   3   0  12      271.24      350.07     10.87 o 
   4   0  12    11803.38    11052.81    190.73 o 
   5   0  12     6534.45     6507.75    349.14 o 
   6   0  12      725.53      681.29     23.32 o 
   7   0  12        0.75        1.74      8.52 o 
   8   0  12      754.34      708.54     18.69 o 
   9   0  12      756.97      646.79     12.81 o 
 -10   1  12      257.97      256.10      9.16 o 
  -9   1  12        0.16        2.65      4.40 o 
  -8   1  12       87.70       87.53      5.98 o 
  -7   1  12      197.98      194.90     16.08 o 
  -6   1  12      240.41      182.83      8.45 o 
  -5   1  12        0.51        8.92      4.40 o 
  -4   1  12     1747.36     1663.18     27.09 o 
  -3   1  12      149.56      102.13      4.97 o 
  -2   1  12     1133.98     1271.15     37.94 o 
  -1   1  12      490.14      538.89     25.97 o 
   0   1  12      414.55      501.61     17.62 o 
   1   1  12     1551.14     1698.20     63.66 o 
   2   1  12        5.07        8.07      3.35 o 
   3   1  12      396.07      417.51     12.45 o 
   4   1  12     1770.56     1800.35     20.49 o 
   5   1  12     2005.99     1931.77     31.84 o 
   6   1  12      289.91      269.36     10.85 o 
   7   1  12      596.43      583.75     14.31 o 
   8   1  12      151.41      147.42      6.62 o 
   9   1  12        7.80        6.20      5.03 o 
 -10   2  12      194.42      208.07     11.35 o 
  -9   2  12       96.99       84.36      5.12 o 
  -8   2  12        0.14        6.06      5.10 o 
  -7   2  12      639.03      653.80     29.97 o 
  -6   2  12       11.94       15.75      5.07 o 
  -5   2  12       85.86       57.99      4.31 o 
  -4   2  12      394.08      450.44     17.60 o 
  -3   2  12        6.05       23.58      3.67 o 
  -2   2  12       12.57       20.29      2.94 o 
  -1   2  12        2.40        1.32      4.91 o 
   0   2  12       71.66      127.41      6.69 o 
   1   2  12      664.86      685.07     14.68 o 
   2   2  12     1984.47     2024.58     25.91 o 
   3   2  12     1025.68     1065.84     20.48 o 
   4   2  12      833.59      832.30     12.91 o 
   5   2  12     4731.98     4649.58     38.51 o 
   6   2  12      162.06      153.01      8.44 o 
   7   2  12       35.85       19.13      7.50 o 
   8   2  12        3.41        6.80      4.70 o 
   9   2  12      139.84      132.03      6.57 o 
 -10   3  12      311.85      312.89     10.06 o 
  -9   3  12       69.86       68.90      7.14 o 
  -8   3  12      175.09      187.13      7.29 o 
  -7   3  12     1216.07     1254.46     65.71 o 
  -6   3  12       54.61       49.08      5.30 o 
  -5   3  12      305.30      333.01      7.80 o 
  -4   3  12      493.09      494.01     10.65 o 
  -3   3  12       40.96       27.42      3.61 o 
  -2   3  12        6.93        6.61      3.57 o 
  -1   3  12      346.25      411.31     12.29 o 
   0   3  12       29.49       80.29      5.80 o 
   1   3  12      757.53      760.49     16.18 o 
   2   3  12       30.96       32.93      5.51 o 
   3   3  12     1747.20     2002.70     42.50 o 
   4   3  12      450.92      390.55      9.60 o 
   5   3  12       42.44       46.56      5.13 o 
   6   3  12      723.99      742.40     10.91 o 
   7   3  12      371.65      386.66     10.81 o 
   8   3  12      128.44      142.25      9.45 o 
   9   3  12      123.60      133.13      6.12 o 
 -10   4  12      141.49      128.34      6.45 o 
  -9   4  12      153.49      159.24      9.21 o 
  -8   4  12       12.75       21.19      5.16 o 
  -7   4  12       96.26       93.06     11.52 o 
  -6   4  12        4.40       10.18      7.46 o 
  -5   4  12      182.22      158.85      5.77 o 
  -4   4  12        6.09        3.60      5.64 o 
  -3   4  12     1593.19     1708.61     27.33 o 
  -2   4  12     1352.85     1467.82     20.84 o 
  -1   4  12       19.72       27.86      5.03 o 
   0   4  12     1652.38     1766.07     24.61 o 
   1   4  12      826.81      899.78     18.41 o 
   2   4  12       55.36       18.25      5.96 o 
   3   4  12      428.67      444.75      6.95 o 
   4   4  12      394.37      367.61      8.54 o 
   5   4  12       42.14       39.19      7.12 o 
   6   4  12      624.85      662.33     11.97 o 
   7   4  12     1490.76     1584.62     27.64 o 
   8   4  12      284.78      264.63     11.03 o 
 -10   5  12     1007.04     1055.01     14.15 o 
  -9   5  12      385.67      407.17     12.17 o 
  -8   5  12      282.24      272.55      8.30 o 
  -7   5  12        2.95       -0.16      7.58 o 
  -6   5  12     2528.10     2443.31     35.44 o 
  -5   5  12      428.02      404.28     10.82 o 
  -4   5  12     1262.64     1267.99     17.69 o 
  -3   5  12        6.54       -0.28      6.81 o 
  -2   5  12      452.17      480.42     25.65 o 
  -1   5  12      341.37      318.28     11.44 o 
   0   5  12     5563.34     5559.27     45.42 o 
   1   5  12      429.16      413.86     13.10 o 
   2   5  12       21.45       25.90      5.88 o 
   3   5  12      207.13      218.55      5.40 o 
   4   5  12      184.37      211.68     10.92 o 
   5   5  12     1573.26     1431.29     22.61 o 
   6   5  12      229.01      255.33      7.64 o 
   7   5  12       12.53       11.73      4.25 o 
   8   5  12      204.65      234.83      9.45 o 
  -9   6  12      450.66      460.98     18.94 o 
  -8   6  12       85.01       78.28      4.95 o 
  -7   6  12      336.17      321.81     12.85 o 
  -6   6  12      260.31      223.60     12.00 o 
  -5   6  12      289.85      243.06     12.33 o 
  -4   6  12      276.98      304.01     13.30 o 
  -3   6  12     2622.10     2630.49     20.23 o 
  -2   6  12      376.40      355.22     13.29 o 
  -1   6  12     1317.35     1175.24     21.57 o 
   0   6  12       17.69       20.43      5.31 o 
   1   6  12      267.44      259.11      6.83 o 
   2   6  12        4.35       17.13      6.23 o 
   3   6  12     1578.35     1503.39     41.27 o 
   4   6  12     1216.54     1247.26     41.93 o 
   5   6  12        1.34       10.54      5.46 o 
   6   6  12      671.98      670.91     16.93 o 
   7   6  12        0.64       -1.93      5.90 o 
   8   6  12      101.83      114.52      5.68 o 
  -9   7  12       15.56       12.37      4.34 o 
  -8   7  12      253.25      257.16      6.91 o 
  -7   7  12        4.77        9.49      6.33 o 
  -6   7  12      803.20      682.02     19.18 o 
  -5   7  12     1200.83     1092.36     24.17 o 
  -4   7  12      856.10      809.43     21.13 o 
  -3   7  12     1354.91     1354.62     14.62 o 
  -2   7  12     3613.05     3554.86     23.28 o 
  -1   7  12      354.97      372.00     17.46 o 
   0   7  12        0.42        1.82      5.64 o 
   1   7  12     1293.25     1215.51     30.70 o 
   2   7  12       79.90       74.91      4.49 o 
   3   7  12       33.39       42.19      5.33 o 
   4   7  12     1009.40      882.44     26.99 o 
   5   7  12        0.08        1.21      5.20 o 
   6   7  12      289.48      288.82      8.72 o 
   7   7  12     2015.21     1989.41     17.53 o 
  -8   8  12      509.77      496.83     12.45 o 
  -7   8  12      205.10      207.20      7.79 o 
  -6   8  12      213.26      183.61     10.42 o 
  -5   8  12      827.14      734.09     19.83 o 
  -4   8  12      664.03      618.16     18.78 o 
  -3   8  12       53.43       55.74      6.72 o 
  -2   8  12      138.82      134.29      5.02 o 
  -1   8  12     2784.88     2738.77     33.13 o 
   0   8  12     1478.11     1391.56     64.50 o 
   1   8  12     1200.42     1106.59     27.33 o 
   2   8  12     1248.76     1113.83     19.00 o 
   3   8  12      252.89      225.16      7.53 o 
   4   8  12     1363.11     1285.91     40.21 o 
   5   8  12       89.10       76.01      6.91 o 
   6   8  12      166.91      163.10      9.77 o 
   7   8  12      102.39       84.51      6.04 o 
  -8   9  12       48.50       44.77      4.66 o 
  -7   9  12     1295.71     1233.60     30.09 o 
  -6   9  12     1345.82     1217.01     23.24 o 
  -5   9  12      312.57      287.55     13.10 o 
  -4   9  12       57.38       63.30      7.54 o 
  -3   9  12      526.42      526.94     32.04 o 
  -2   9  12      224.58      219.34      8.24 o 
  -1   9  12     1079.28     1086.07     24.57 o 
   0   9  12     1857.39     1750.46     32.77 o 
   1   9  12      670.26      587.99     20.36 o 
   2   9  12      273.73      264.04     11.88 o 
   3   9  12     1084.53     1030.44     18.81 o 
   4   9  12       24.04       32.92      5.67 o 
   5   9  12       22.41       15.54      5.05 o 
   6   9  12      923.45      902.78     18.86 o 
  -7  10  12      251.28      229.01      4.71 o 
  -6  10  12      216.61      223.64     10.38 o 
  -5  10  12      932.69      904.89     20.36 o 
  -4  10  12      291.20      303.16     12.77 o 
  -3  10  12        3.54       11.16      6.10 o 
  -2  10  12     1802.54     1759.86     33.90 o 
  -1  10  12        0.87       -7.46      8.43 o 
   0  10  12      797.94      704.73     21.05 o 
   1  10  12       25.30       33.45      8.43 o 
   2  10  12      143.83      149.39      7.80 o 
   3  10  12      483.84      518.52     26.34 o 
   4  10  12      453.98      427.93     15.77 o 
   5  10  12       64.28       68.86      6.16 o 
   6  10  12     2455.81     2632.19     27.37 o 
  -6  11  12      419.71      490.56      8.89 o 
  -5  11  12      595.39      577.69     15.17 o 
  -4  11  12        6.20       21.53      6.61 o 
  -3  11  12      174.98      194.42      7.18 o 
  -2  11  12      174.77      151.29     10.75 o 
  -1  11  12       15.76       10.95      6.37 o 
   0  11  12      141.75      128.14     10.14 o 
   1  11  12      521.54      507.61     23.97 o 
   2  11  12      200.19      194.81      8.65 o 
   3  11  12       27.70       21.57      5.44 o 
   4  11  12        9.05        9.98      6.37 o 
   5  11  12       73.96       78.19      4.25 o 
  -6  12  12      304.36      351.86      8.56 o 
  -5  12  12      363.23      345.09     10.62 o 
  -4  12  12        4.72        2.80      4.99 o 
  -3  12  12     1571.50     1769.92     26.11 o 
  -2  12  12       72.65       73.64      8.19 o 
  -1  12  12       77.00       81.99      9.37 o 
   0  12  12       72.83       66.75      5.77 o 
   1  12  12      646.37      637.65     13.28 o 
   2  12  12      111.30      111.49      6.16 o 
   3  12  12     1230.40     1321.17     15.58 o 
   4  12  12       88.71      102.23      4.54 o 
  -4  13  12      125.42      148.74      6.57 o 
  -3  13  12      206.92      239.32      5.83 o 
  -2  13  12      133.31      121.63      5.45 o 
  -1  13  12       65.02       69.18      7.10 o 
   0  13  12      362.84      427.27     37.87 o 
   1  13  12      286.08      304.91     14.17 o 
   2  13  12      214.19      218.60      6.54 o 
   3  13  12       48.05       57.83      4.99 o 
  -1  14  12        6.32        6.49      5.84 o 
   0  14  12       11.02       13.06      5.76 o 
   1  14  12      175.69      163.70      6.65 o 
 -10   1  13      190.25      219.29      5.84 o 
  -9   1  13        3.98        5.08      4.27 o 
  -8   1  13       30.84       42.66      8.68 o 
  -7   1  13      299.45      295.09     22.67 o 
  -6   1  13      550.85      578.92     17.26 o 
  -5   1  13     1906.42     1972.44     22.53 o 
  -4   1  13     2194.51     2175.97     23.70 o 
  -3   1  13     1149.24     1262.70     29.97 o 
  -2   1  13       63.11       80.91     10.69 o 
  -1   1  13       19.76       37.02      2.60 o 
   0   1  13      687.36      804.01     30.01 o 
   1   1  13      685.91      792.03     17.15 o 
   2   1  13      475.55      524.12     13.22 o 
   3   1  13        4.90       11.17      3.80 o 
   4   1  13      545.62      500.32      9.19 o 
   5   1  13      323.48      314.70     12.03 o 
   6   1  13      281.37      265.92     10.41 o 
   7   1  13       58.97       50.15      5.56 o 
   8   1  13      276.52      268.54      7.76 o 
 -10   2  13      210.74      197.77      8.15 o 
  -9   2  13      185.41      178.30      6.77 o 
  -8   2  13       52.56       45.76      5.36 o 
  -7   2  13      919.18      895.82     47.87 o 
  -6   2  13      177.77      192.85      7.52 o 
  -5   2  13       92.35      110.35      4.54 o 
  -4   2  13       39.10       52.92      7.12 o 
  -3   2  13      211.33      246.42     10.97 o 
  -2   2  13     1335.86     1591.05     85.58 o 
  -1   2  13     1110.07     1226.09     20.84 o 
   0   2  13     1189.78     1267.05     19.91 o 
   1   2  13      804.86      849.86     16.79 o 
   2   2  13      322.89      334.95     11.31 o 
   3   2  13     1130.15     1082.94     15.22 o 
   4   2  13      168.60      173.12      6.90 o 
   5   2  13     1196.54     1156.78     19.77 o 
   6   2  13       80.39       80.51      5.55 o 
   7   2  13      211.26      207.34      8.43 o 
   8   2  13      296.12      264.54      7.31 o 
 -10   3  13        0.70       -2.68      4.30 o 
  -9   3  13      179.44      171.65      9.77 o 
  -8   3  13      257.32      278.47      7.97 o 
  -7   3  13        6.32       11.29      5.77 o 
  -6   3  13      136.96      140.56     16.34 o 
  -5   3  13     1297.61     1220.87     21.80 o 
  -4   3  13      369.73      347.68      9.24 o 
  -3   3  13       22.73       27.94      4.33 o 
  -2   3  13       24.13       24.78      5.23 o 
  -1   3  13      601.12      589.00     14.84 o 
   0   3  13     3055.51     3266.77     33.17 o 
   1   3  13      205.05      239.78      9.73 o 
   2   3  13      152.41      205.71      9.69 o 
   3   3  13      401.60      458.19      6.47 o 
   4   3  13     2436.10     2477.94     51.38 o 
   5   3  13       38.28       39.47      5.06 o 
   6   3  13        3.15        6.51      5.29 o 
   7   3  13     1231.69     1266.71     36.50 o 
   8   3  13       75.21       54.42      6.12 o 
 -10   4  13       26.09       24.41      4.18 o 
  -9   4  13      402.16      394.19     12.98 o 
  -8   4  13     1036.16     1031.26     38.36 o 
  -7   4  13       99.09      140.57     21.59 o 
  -6   4  13      393.11      381.10     14.80 o 
  -5   4  13     1047.48     1023.51     16.39 o 
  -4   4  13        1.96       10.27      5.21 o 
  -3   4  13       26.60       20.15      6.20 o 
  -2   4  13      200.29      256.28     11.19 o 
  -1   4  13      368.29      401.13     12.85 o 
   0   4  13      839.65      713.45     16.63 o 
   1   4  13      708.03      635.47     16.10 o 
   2   4  13      594.41      622.42     18.98 o 
   3   4  13       44.05       19.41      4.34 o 
   4   4  13      728.81      686.66     14.77 o 
   5   4  13       79.48      100.92      9.33 o 
   6   4  13     1412.91     1398.74     25.10 o 
   7   4  13       45.63       44.23      5.48 o 
   8   4  13        0.02        7.46      5.31 o 
  -9   5  13      313.85      311.59     10.18 o 
  -8   5  13       20.35       16.11      4.72 o 
  -7   5  13      639.62      623.27     17.36 o 
  -6   5  13      244.56      217.88     11.68 o 
  -5   5  13      392.19      375.87     14.92 o 
  -4   5  13     1469.40     1480.53     19.31 o 
  -3   5  13       62.66       53.62     12.43 o 
  -2   5  13        3.33        7.22      4.83 o 
  -1   5  13      350.66      356.04     12.61 o 
   0   5  13      217.65      186.98      9.77 o 
   1   5  13      443.31      480.75      7.99 o 
   2   5  13       46.48       41.96      5.80 o 
   3   5  13       62.17       61.67      4.00 o 
   4   5  13       46.14       46.36      5.66 o 
   5   5  13      439.27      412.93     12.43 o 
   6   5  13       60.15       47.90      4.54 o 
   7   5  13      200.99      169.83      7.66 o 
   8   5  13        0.05        2.47      5.35 o 
  -9   6  13        2.85        6.58      5.80 o 
  -8   6  13      304.20      302.69      7.80 o 
  -7   6  13      321.58      257.58     11.39 o 
  -6   6  13      311.36      267.11     12.94 o 
  -5   6  13     1207.37     1137.65     24.65 o 
  -4   6  13      117.26       89.70      8.56 o 
  -3   6  13       16.87       34.61      5.43 o 
  -2   6  13        0.47        1.30      4.07 o 
  -1   6  13     2755.52     2574.75     25.42 o 
   0   6  13      426.53      383.65      8.49 o 
   1   6  13     1461.26     1481.45     16.54 o 
   2   6  13      249.32      231.12      6.13 o 
   3   6  13      701.40      660.00     30.83 o 
   4   6  13     1205.87     1054.92     28.32 o 
   5   6  13       36.35       43.63      5.35 o 
   6   6  13        1.82        3.71      4.39 o 
   7   6  13       31.97       33.97      4.59 o 
  -9   7  13      390.53      389.49      9.57 o 
  -8   7  13        1.47        8.72      4.14 o 
  -7   7  13      202.75      185.20     10.18 o 
  -6   7  13        5.76        1.42      6.81 o 
  -5   7  13      295.79      252.79     13.14 o 
  -4   7  13        0.87       -8.07      8.07 o 
  -3   7  13       46.96       50.49      6.61 o 
  -2   7  13       58.31       56.42      4.34 o 
  -1   7  13      137.67      117.69      9.59 o 
   0   7  13       71.04       69.00      5.01 o 
   1   7  13       71.66       55.01      5.16 o 
   2   7  13        4.27        8.87      6.92 o 
   3   7  13       75.67       72.03      6.52 o 
   4   7  13      474.84      417.38     19.61 o 
   5   7  13      209.95      186.79      6.17 o 
   6   7  13        0.38        1.12      5.21 o 
   7   7  13      638.68      638.67     13.83 o 
  -8   8  13       41.32       36.58      5.19 o 
  -7   8  13      238.27      254.49      7.02 o 
  -6   8  13      603.93      525.58     16.30 o 
  -5   8  13        9.28       22.83      7.10 o 
  -4   8  13        0.45        6.73      7.26 o 
  -3   8  13      456.67      438.44     11.30 o 
  -2   8  13      310.68      281.16      9.08 o 
  -1   8  13     1918.56     1806.45     35.00 o 
   0   8  13     5749.11     5147.68     54.66 o 
   1   8  13       21.70       28.47      6.69 o 
   2   8  13     1517.55     1311.02     61.31 o 
   3   8  13     2668.14     2519.96    114.01 o 
   4   8  13       18.08        8.76      5.82 o 
   5   8  13       21.47       20.76      7.46 o 
   6   8  13        7.76        8.07      6.29 o 
   7   8  13       19.67       11.76      5.23 o 
  -7   9  13      392.07      417.48      9.93 o 
  -6   9  13       17.28       14.72      5.68 o 
  -5   9  13        5.15        9.45      6.41 o 
  -4   9  13       79.59       70.36      7.34 o 
  -3   9  13      362.29      362.98     10.41 o 
  -2   9  13      809.31      833.36     15.43 o 
  -1   9  13      348.49      352.81     11.18 o 
   0   9  13     1512.29     1400.70     23.11 o 
   1   9  13     1089.89     1006.63     19.00 o 
   2   9  13       73.59       73.54      6.59 o 
   3   9  13      899.40      899.56     50.81 o 
   4   9  13        0.45        0.97      7.30 o 
   5   9  13      813.41      872.04     18.65 o 
   6   9  13     1376.63     1407.72     21.86 o 
  -7  10  13      112.40       85.01      6.97 o 
  -6  10  13      824.87      840.25     17.56 o 
  -5  10  13     2190.51     2176.00     29.76 o 
  -4  10  13        5.37        3.65      6.69 o 
  -3  10  13      218.92      214.81     16.18 o 
  -2  10  13       46.92       60.91     10.18 o 
  -1  10  13      400.28      373.85     11.25 o 
   0  10  13      801.21      725.40     17.50 o 
   1  10  13      864.53      840.63     17.20 o 
   2  10  13      778.52      781.22     16.13 o 
   3  10  13        7.02       19.39      6.97 o 
   4  10  13      690.24      688.88     18.37 o 
   5  10  13      240.64      259.72     10.38 o 
   6  10  13      584.67      588.47     11.76 o 
  -6  11  13      406.90      392.22      7.53 o 
  -5  11  13       74.44      101.74      7.34 o 
  -4  11  13        2.32        4.06      6.41 o 
  -3  11  13      171.25      212.02      7.34 o 
  -2  11  13     2381.81     2388.36     37.14 o 
  -1  11  13        3.45        2.89      6.16 o 
   0  11  13      564.67      545.63     18.33 o 
   1  11  13      675.57      720.44     15.26 o 
   2  11  13      113.31      119.49      6.69 o 
   3  11  13       49.57       52.37      5.33 o 
   4  11  13      630.31      679.55     11.50 o 
   5  11  13       34.84       49.76      5.31 o 
  -5  12  13       75.21       70.27      5.64 o 
  -4  12  13       69.53       78.14      6.16 o 
  -3  12  13        1.65        2.23      8.27 o 
  -2  12  13      420.57      455.34     15.13 o 
  -1  12  13      150.18      150.28     10.18 o 
   0  12  13       47.84       58.63      5.28 o 
   1  12  13       20.04       24.72      9.14 o 
   2  12  13       43.22       34.80      4.75 o 
   3  12  13       17.75       26.67      3.65 o 
   4  12  13      199.62      236.65      8.19 o 
  -4  13  13        8.58        9.98      4.34 o 
  -3  13  13      584.04      605.87     11.72 o 
  -2  13  13      907.12      918.83     32.06 o 
  -1  13  13      300.10      275.34     10.62 o 
   0  13  13       66.47       80.02      5.13 o 
   1  13  13      282.98      313.97     15.39 o 
   2  13  13       49.93       58.84      3.99 o 
 -10   0  14      284.54      313.74      9.33 o 
  -9   0  14        4.18        9.00      5.72 o 
  -8   0  14     2028.02     1875.96     31.02 o 
  -7   0  14       28.98       30.31      7.64 o 
  -6   0  14      214.35      266.78     11.76 o 
  -5   0  14     3029.36     3038.81     43.98 o 
  -4   0  14       61.80       50.09      8.25 o 
  -3   0  14     2560.62     2486.74     32.16 o 
  -2   0  14     1456.35     1673.33     24.49 o 
  -1   0  14     1672.99     2047.04     25.55 o 
   0   0  14     5123.18     5241.23     38.24 o 
   1   0  14     1563.06     1745.75     22.22 o 
   2   0  14      638.66      707.21     14.96 o 
   3   0  14      290.37      250.38      9.29 o 
   4   0  14       13.78       10.35      6.64 o 
   5   0  14     1214.35     1127.74     79.62 o 
   6   0  14      356.42      359.81     16.99 o 
   7   0  14       48.12       37.14      6.97 o 
   8   0  14       71.04       62.33      5.43 o 
 -10   1  14      232.94      238.34     10.26 o 
  -9   1  14      410.46      385.76      9.17 o 
  -8   1  14      102.85      101.87      6.79 o 
  -7   1  14      440.51      450.95     22.44 o 
  -6   1  14     1440.23     1511.82     52.59 o 
  -5   1  14     2433.99     2352.19     45.35 o 
  -4   1  14       10.50       27.04      3.90 o 
  -3   1  14      641.64      715.89     14.92 o 
  -2   1  14     3155.12     3270.27     70.80 o 
  -1   1  14      318.60      350.07     13.83 o 
   0   1  14      434.56      451.07     12.77 o 
   1   1  14     1639.76     1712.09     23.32 o 
   2   1  14      496.24      485.13     19.77 o 
   3   1  14     1330.22     1215.96     17.08 o 
   4   1  14      547.05      537.03      9.56 o 
   5   1  14      284.52      272.74      8.61 o 
   6   1  14      364.59      360.53     13.87 o 
   7   1  14      106.45       91.16      6.39 o 
   8   1  14       14.79       12.91      3.89 o 
 -10   2  14       20.32       26.64      4.30 o 
  -9   2  14      161.41      149.74      6.28 o 
  -8   2  14       14.57       13.15      4.28 o 
  -7   2  14      564.72      528.39     11.71 o 
  -6   2  14     1956.72     1908.46     38.79 o 
  -5   2  14      137.17      130.31      4.68 o 
  -4   2  14       16.43       20.81      4.80 o 
  -3   2  14       62.05       53.40      4.70 o 
  -2   2  14     3039.64     3215.31     36.01 o 
  -1   2  14     3760.41     4132.41     38.97 o 
   0   2  14     2087.04     2288.44     27.82 o 
   1   2  14        7.05        9.73      5.76 o 
   2   2  14       71.36       65.85      4.04 o 
   3   2  14     1255.78     1246.19     26.81 o 
   4   2  14      415.20      387.00     11.88 o 
   5   2  14     1659.15     1549.86     22.70 o 
   6   2  14        0.44       -0.68      5.04 o 
   7   2  14        9.77       -1.14      5.10 o 
   8   2  14      540.79      548.52      8.92 o 
 -10   3  14       60.56       64.07      4.54 o 
  -9   3  14       18.78       31.39      6.08 o 
  -8   3  14      125.16      126.51      4.87 o 
  -7   3  14      232.11      215.58      7.69 o 
  -6   3  14     1078.70     1134.32     82.05 o 
  -5   3  14     1424.06     1394.37     19.26 o 
  -4   3  14       91.06       96.38      4.58 o 
  -3   3  14      361.22      428.21     10.35 o 
  -2   3  14      512.11      539.20     15.33 o 
  -1   3  14       44.14       34.14      5.84 o 
   0   3  14        6.37        3.57      5.64 o 
   1   3  14       10.09        8.80      5.47 o 
   2   3  14      515.37      491.95      6.10 o 
   3   3  14      963.33      923.20     10.62 o 
   4   3  14       16.76       15.82      4.87 o 
   5   3  14      221.34      207.18      8.01 o 
   6   3  14      351.49      350.09      8.65 o 
   7   3  14       89.68       95.75      5.55 o 
   8   3  14      368.00      376.07     11.56 o 
  -9   4  14      163.17      174.90      8.92 o 
  -8   4  14      176.14      180.73      6.91 o 
  -7   4  14     2286.71     2174.62     31.99 o 
  -6   4  14      740.88      669.78     19.34 o 
  -5   4  14      319.44      311.06     41.00 o 
  -4   4  14        5.53       11.56      5.07 o 
  -3   4  14      867.91      849.73     33.39 o 
  -2   4  14      454.69      459.08     14.80 o 
  -1   4  14     2989.08     3047.96     35.08 o 
   0   4  14      365.56      325.91      6.68 o 
   1   4  14        6.14        5.53      4.29 o 
   2   4  14      625.31      640.08     21.39 o 
   3   4  14       10.42        6.66      4.28 o 
   4   4  14       38.63       43.97      5.02 o 
   5   4  14      651.81      607.02     14.70 o 
   6   4  14        4.23        2.85      5.80 o 
   7   4  14       10.51       11.44      4.98 o 
   8   4  14      800.64      849.58     15.37 o 
  -9   5  14       59.00       56.16      5.39 o 
  -8   5  14      135.21      130.58      7.95 o 
  -7   5  14       51.31       41.36      6.81 o 
  -6   5  14      452.64      387.54     15.21 o 
  -5   5  14        1.32        0.53      7.58 o 
  -4   5  14     3042.96     2756.16     37.83 o 
  -3   5  14       21.80       37.18      4.67 o 
  -2   5  14      354.36      284.09      8.21 o 
  -1   5  14        4.62        5.11      4.44 o 
   0   5  14       40.68       38.12      4.69 o 
   1   5  14      971.85      834.37     15.45 o 
   2   5  14     3880.70     3722.14     67.60 o 
   3   5  14      304.83      284.15      7.50 o 
   4   5  14      259.63      258.84     17.29 o 
   5   5  14      187.52      201.93      8.97 o 
   6   5  14      375.64      380.98     10.63 o 
   7   5  14      449.49      441.98      9.24 o 
  -9   6  14       88.63       66.11      4.06 o 
  -8   6  14       86.84      100.62      5.94 o 
  -7   6  14       24.12       28.26      6.08 o 
  -6   6  14       10.81        5.68      6.85 o 
  -5   6  14      207.90      186.70     11.19 o 
  -4   6  14       49.17       48.70      8.39 o 
  -3   6  14      127.68      124.46      5.61 o 
  -2   6  14      305.89      284.70     11.93 o 
  -1   6  14      802.67      767.14     12.01 o 
   0   6  14        9.29       15.28      4.64 o 
   1   6  14        6.53        5.90      5.51 o 
   2   6  14      192.25      147.00      9.37 o 
   3   6  14      303.46      369.71     11.44 o 
   4   6  14       31.76       37.28      7.94 o 
   5   6  14       69.93       73.15      5.09 o 
   6   6  14      335.59      342.67     20.38 o 
   7   6  14       12.11        9.91      4.83 o 
  -8   7  14       11.40        7.71      5.51 o 
  -7   7  14       90.55       74.94      6.85 o 
  -6   7  14      707.10      646.58     18.17 o 
  -5   7  14      791.59      704.37     19.67 o 
  -4   7  14       23.64       52.03      7.30 o 
  -3   7  14      397.70      435.23     11.39 o 
  -2   7  14       79.21       82.90      5.97 o 
  -1   7  14       23.69       29.51      5.67 o 
   0   7  14     1594.91     1390.24     21.84 o 
   1   7  14      443.30      385.47     12.33 o 
   2   7  14       44.89       35.33      6.91 o 
   3   7  14      833.71      785.03     47.18 o 
   4   7  14       21.23        8.68      8.19 o 
   5   7  14      321.37      367.48     12.90 o 
   6   7  14      387.60      373.28      8.49 o 
   7   7  14       21.64       33.37      5.39 o 
  -8   8  14      312.47      307.50      8.80 o 
  -7   8  14      147.61      144.43      8.23 o 
  -6   8  14      158.39      136.94      9.21 o 
  -5   8  14      151.41      127.25     10.06 o 
  -4   8  14       77.01       84.35      7.91 o 
  -3   8  14       49.36       45.09      6.85 o 
  -2   8  14      486.53      522.59     16.49 o 
  -1   8  14       34.00       20.02      7.24 o 
   0   8  14      276.71      244.67      9.93 o 
   1   8  14      458.88      437.45     13.14 o 
   2   8  14       73.70       75.33      6.59 o 
   3   8  14      294.18      306.87     13.50 o 
   4   8  14        3.25       -3.20      7.50 o 
   5   8  14        7.64       13.15      6.12 o 
   6   8  14      179.05      156.85      8.56 o 
  -7   9  14       96.44       78.81      4.18 o 
  -6   9  14        3.26       10.38      5.51 o 
  -5   9  14      351.13      352.35     13.22 o 
  -4   9  14       91.72      103.97      8.35 o 
  -3   9  14      576.81      591.67     12.48 o 
  -2   9  14      139.06      155.74      5.73 o 
  -1   9  14     1919.12     1867.17     24.36 o 
   0   9  14       97.93       74.46     20.66 o 
   1   9  14      484.13      482.29     14.50 o 
   2   9  14      683.56      656.94     18.53 o 
   3   9  14     1093.52     1081.44     27.55 o 
   4   9  14        2.31        6.65      7.06 o 
   5   9  14       27.85       30.14      4.38 o 
   6   9  14      654.97      692.89     13.75 o 
  -7  10  14      425.47      448.63      6.87 o 
  -6  10  14       44.07       47.00      5.60 o 
  -5  10  14       17.01       15.17      5.88 o 
  -4  10  14       21.22       24.41      6.45 o 
  -3  10  14     1183.74     1214.90     47.61 o 
  -2  10  14      103.96      104.82      9.98 o 
  -1  10  14      855.00      855.24     22.73 o 
   0  10  14      431.19      394.01     11.90 o 
   1  10  14       22.75       18.53      5.28 o 
   2  10  14      161.17      166.45      8.03 o 
   3  10  14        7.48       13.00      5.54 o 
   4  10  14       41.88       37.16      4.91 o 
   5  10  14       41.55       30.73      3.95 o 
  -6  11  14       52.76       59.53      4.46 o 
  -5  11  14      269.81      266.58      9.57 o 
  -4  11  14      998.46     1098.97     18.98 o 
  -3  11  14      129.47      126.62     13.26 o 
  -2  11  14      193.40      202.79     11.80 o 
  -1  11  14      354.62      384.44     20.36 o 
   0  11  14      249.83      257.31      9.29 o 
   1  11  14        3.27        0.50      5.56 o 
   2  11  14      897.60      942.79     12.24 o 
   3  11  14      492.12      502.78      8.27 o 
   4  11  14       15.16       16.18      4.06 o 
  -5  12  14       23.53       10.87      4.38 o 
  -4  12  14      385.62      374.24     11.07 o 
  -3  12  14       40.71       55.60      7.99 o 
  -2  12  14       63.86       59.61      7.50 o 
  -1  12  14      680.78      638.63     17.92 o 
   0  12  14       83.95       84.64      5.55 o 
   1  12  14       83.99       78.30      6.49 o 
   2  12  14       25.22       19.09      8.23 o 
   3  12  14      268.68      306.73     10.10 o 
  -2  13  14        6.22       16.67      6.37 o 
  -1  13  14       50.75       52.35      6.29 o 
   0  13  14       23.29       29.93      6.04 o 
   1  13  14       12.90       15.72      4.05 o 
 -10   1  15       47.97       50.69      4.26 o 
  -9   1  15       11.75       20.64      6.73 o 
  -8   1  15       11.75       14.26      9.35 o 
  -7   1  15       10.97       10.24      5.78 o 
  -6   1  15       70.13       68.45      6.24 o 
  -5   1  15      274.62      268.07      6.34 o 
  -4   1  15      250.63      258.24      6.07 o 
  -3   1  15      134.63      136.82      4.81 o 
  -2   1  15      118.53      109.91      5.03 o 
  -1   1  15      537.17      546.95     26.56 o 
   0   1  15     2532.88     2796.99     30.74 o 
   1   1  15      599.79      599.57      7.61 o 
   2   1  15     1859.00     1877.57     36.95 o 
   3   1  15      407.65      368.12      7.76 o 
   4   1  15       61.03       49.02      4.65 o 
   5   1  15       27.20       21.83      4.59 o 
   6   1  15       41.00       49.76      6.56 o 
   7   1  15       42.98       41.11      4.95 o 
   8   1  15      275.00      260.27      6.07 o 
 -10   2  15      130.31      153.12      6.29 o 
  -9   2  15     1568.94     1461.33     23.80 o 
  -8   2  15       78.13       83.27      7.40 o 
  -7   2  15      377.34      382.01     10.12 o 
  -6   2  15     3472.97     3690.74     82.78 o 
  -5   2  15      375.84      386.40      9.17 o 
  -4   2  15       48.81       30.55      4.11 o 
  -3   2  15      234.31      267.34     10.01 o 
  -2   2  15       12.37       24.29      6.93 o 
  -1   2  15       38.36       29.36      6.20 o 
   0   2  15      466.36      477.28     13.75 o 
   1   2  15      410.04      457.57      5.78 o 
   2   2  15       62.12       66.88      3.53 o 
   3   2  15     2833.37     2766.61     83.31 o 
   4   2  15      277.86      256.46      6.79 o 
   5   2  15      282.16      218.22     10.60 o 
   6   2  15      150.62      142.54      8.70 o 
   7   2  15      351.79      350.03      9.51 o 
   8   2  15      301.05      323.84      9.93 o 
  -9   3  15     1344.57     1399.98     22.75 o 
  -8   3  15       26.42       27.66      4.00 o 
  -7   3  15        0.44        4.18      5.49 o 
  -6   3  15      552.60      542.65     17.80 o 
  -5   3  15     1666.46     1635.13    117.72 o 
  -4   3  15       77.67       85.33      8.78 o 
  -3   3  15      325.06      300.48      8.89 o 
  -2   3  15     3110.62     3212.97     19.13 o 
  -1   3  15      131.43      157.24      4.79 o 
   0   3  15     1412.58     1359.69     17.43 o 
   1   3  15     1032.94     1103.09     11.90 o 
   2   3  15     1723.63     1555.59     22.49 o 
   3   3  15      461.27      428.38     10.66 o 
   4   3  15      745.39      716.47     24.23 o 
   5   3  15      295.54      276.93     13.97 o 
   6   3  15      527.28      527.49     10.08 o 
   7   3  15      145.55      146.79      9.61 o 
   8   3  15      166.66      195.90      7.58 o 
  -9   4  15      142.54      147.93      7.91 o 
  -8   4  15       90.40       89.86      6.79 o 
  -7   4  15        9.88       12.00      7.02 o 
  -6   4  15       57.46       54.78      7.62 o 
  -5   4  15        0.02        1.99      7.93 o 
  -4   4  15       29.12       16.14      5.64 o 
  -3   4  15     2403.99     2342.79     30.31 o 
  -2   4  15      773.08      762.98     18.78 o 
  -1   4  15        5.36        3.18      3.74 o 
   0   4  15       39.66       38.06      4.04 o 
   1   4  15      133.87      120.25      5.19 o 
   2   4  15      318.27      276.39      5.84 o 
   3   4  15     1148.45     1091.91     23.20 o 
   4   4  15       71.48       57.79      4.38 o 
   5   4  15        1.70        2.32      6.06 o 
   6   4  15      354.96      349.75     15.35 o 
   7   4  15       57.34       69.91      7.52 o 
  -9   5  15      230.71      209.36      8.07 o 
  -8   5  15       47.34       46.74      4.22 o 
  -7   5  15       15.68       17.07      6.45 o 
  -6   5  15      355.96      333.08     13.95 o 
  -5   5  15       39.13       30.21      7.14 o 
  -4   5  15      530.83      460.13     16.18 o 
  -3   5  15        5.54       12.55      8.14 o 
  -2   5  15       18.75       31.03      4.66 o 
  -1   5  15        0.57       -0.82      4.41 o 
   0   5  15      107.43      130.12      4.24 o 
   1   5  15      195.98      183.32      4.65 o 
   2   5  15        2.88        3.78      4.24 o 
   3   5  15       45.84       36.99      4.39 o 
   4   5  15      160.41      152.83      8.56 o 
   5   5  15      375.72      360.39     11.24 o 
   6   5  15       69.28       61.61      5.08 o 
   7   5  15       19.90       25.84     10.60 o 
  -8   6  15      252.53      255.39      9.12 o 
  -7   6  15       83.91       79.40      7.38 o 
  -6   6  15      175.59      154.99     10.06 o 
  -5   6  15        2.97       12.08      7.02 o 
  -4   6  15      208.09      195.41     11.60 o 
  -3   6  15      590.30      619.74     20.50 o 
  -2   6  15      703.10      687.95     16.55 o 
  -1   6  15      316.67      293.87     10.71 o 
   0   6  15        0.81        6.72      4.76 o 
   1   6  15       37.01       40.30      5.95 o 
   2   6  15      176.19      160.54      8.30 o 
   3   6  15     1450.08     1324.79     34.57 o 
   4   6  15     1756.37     1585.91     27.84 o 
   5   6  15      958.84      869.92     16.65 o 
   6   6  15      565.46      537.35     30.11 o 
   7   6  15      350.28      365.42      6.42 o 
  -8   7  15       28.33       22.62      3.65 o 
  -7   7  15       21.04       16.10      5.56 o 
  -6   7  15       11.37        6.97      6.41 o 
  -5   7  15      196.53      184.42     10.30 o 
  -4   7  15        6.52        9.12      7.06 o 
  -3   7  15      694.95      664.35     29.44 o 
  -2   7  15     1900.32     1829.62     21.90 o 
  -1   7  15        7.01        2.05      6.64 o 
   0   7  15       29.68       26.94      6.97 o 
   1   7  15      145.49      142.53      7.88 o 
   2   7  15      213.62      180.06      8.85 o 
   3   7  15       37.36       34.13      6.39 o 
   4   7  15      592.78      606.31     20.52 o 
   5   7  15        4.64        9.79      6.20 o 
   6   7  15      232.07      222.62      9.93 o 
  -8   8  15      180.18      202.43      6.85 o 
  -7   8  15       22.54       17.33      3.94 o 
  -6   8  15      141.43      171.25      9.73 o 
  -5   8  15      885.45      819.04     20.19 o 
  -4   8  15      700.15      662.64     18.41 o 
  -3   8  15      109.92      105.40     19.32 o 
  -2   8  15      802.06      764.54     19.76 o 
  -1   8  15     2878.95     2700.05     86.52 o 
   0   8  15      982.42      899.24     17.96 o 
   1   8  15      252.78      258.95      9.30 o 
   2   8  15      107.98      101.42      6.88 o 
   3   8  15       84.22       87.09      5.20 o 
   4   8  15     1851.85     1714.28     21.51 o 
   5   8  15     1237.22     1266.01     64.15 o 
   6   8  15        2.06        7.79      5.11 o 
  -7   9  15      555.37      577.97      8.57 o 
  -6   9  15        2.24       -1.30      5.31 o 
  -5   9  15        0.41       -6.24      6.24 o 
  -4   9  15      314.41      321.89     12.77 o 
  -3   9  15       35.45       27.51      5.98 o 
  -2   9  15      444.75      433.92     28.18 o 
  -1   9  15        2.31       13.63      6.42 o 
   0   9  15      240.34      237.24      9.96 o 
   1   9  15       53.07       50.50      5.36 o 
   2   9  15      687.19      686.24     12.09 o 
   3   9  15       48.13       38.64      4.67 o 
   4   9  15       23.13       15.60      4.85 o 
   5   9  15       72.67       77.80      4.57 o 
  -6  10  15        0.74        0.65      4.87 o 
  -5  10  15       73.93       71.41      6.61 o 
  -4  10  15       70.03       61.52      6.24 o 
  -3  10  15      183.36      221.61      7.62 o 
  -2  10  15      302.09      331.14     15.57 o 
  -1  10  15      563.32      547.58     28.41 o 
   0  10  15       46.68       46.59      6.09 o 
   1  10  15       86.46       87.96      5.25 o 
   2  10  15      267.17      269.89     11.19 o 
   3  10  15      656.97      712.13     16.89 o 
   4  10  15      211.61      235.84      7.13 o 
   5  10  15      513.24      499.50     11.56 o 
  -6  11  15      196.64      224.00      6.89 o 
  -5  11  15      449.03      486.20     11.31 o 
  -4  11  15       54.37       55.88      6.20 o 
  -3  11  15       95.59      106.93      8.84 o 
  -2  11  15      203.58      167.11     10.30 o 
  -1  11  15      573.15      618.60     31.89 o 
   0  11  15     1008.90      995.57     16.20 o 
   1  11  15      733.45      783.53     17.15 o 
   2  11  15      333.81      341.96      7.12 o 
   3  11  15       39.14       44.90      3.83 o 
   4  11  15      334.09      382.61     17.52 o 
  -4  12  15       35.51       39.29      4.58 o 
  -3  12  15       77.90       84.72      4.54 o 
  -2  12  15      333.44      372.26      7.78 o 
  -1  12  15      107.67      109.08      8.23 o 
   0  12  15      473.78      524.07     43.04 o 
   1  12  15        4.65        4.23      4.56 o 
   2  12  15       17.29       16.93      4.56 o 
   3  12  15       11.03       21.82      4.66 o 
  -1  13  15       31.16       22.95      5.76 o 
   0  13  15      107.56      101.78      6.00 o 
  -9   0  16       19.74       24.09      5.31 o 
  -8   0  16      256.37      268.85     11.72 o 
  -7   0  16        0.76        6.75      5.56 o 
  -6   0  16     4148.24     4174.34     45.13 o 
  -5   0  16     1788.59     1783.06     30.01 o 
  -4   0  16      549.05      582.06     18.84 o 
  -3   0  16      907.06     1013.21     30.86 o 
  -2   0  16      479.83      496.60     30.80 o 
  -1   0  16      149.35      177.02      5.58 o 
   0   0  16     3163.92     3074.87    115.65 o 
   1   0  16      190.18      205.22      6.62 o 
   2   0  16     1435.27     1383.02     20.49 o 
   3   0  16    20337.14    17101.26     73.81 o 
   4   0  16     2112.41     1913.48     60.14 o 
   5   0  16      739.04      801.60     38.32 o 
   6   0  16     3049.14     2810.70     41.56 o 
   7   0  16      425.47      433.77     14.11 o 
  -9   1  16      711.11      696.81     10.70 o 
  -8   1  16      741.50      732.67     12.96 o 
  -7   1  16      158.32      160.76      7.02 o 
  -6   1  16       81.31       84.41      6.93 o 
  -5   1  16      361.10      354.14     10.12 o 
  -4   1  16     1015.25     1099.67     42.01 o 
  -3   1  16     2885.63     3307.71     42.10 o 
  -2   1  16      703.57      757.48      9.56 o 
  -1   1  16        1.45        0.47      4.56 o 
   0   1  16     1525.29     1599.57     20.19 o 
   1   1  16      145.22      144.65      3.87 o 
   2   1  16      166.92      151.66      4.66 o 
   3   1  16      456.22      439.37      8.74 o 
   4   1  16      408.37      381.25     11.68 o 
   5   1  16      293.35      273.43      6.91 o 
   6   1  16      476.89      468.59     20.44 o 
   7   1  16        2.03        2.94      4.14 o 
   8   1  16       48.65       36.21      4.30 o 
  -9   2  16       52.17       41.24      5.19 o 
  -8   2  16       23.98       31.14      6.69 o 
  -7   2  16     1930.94     1992.05     21.35 o 
  -6   2  16      492.00      478.24     12.59 o 
  -5   2  16      718.33      724.55     62.00 o 
  -4   2  16     2025.15     1941.72     51.78 o 
  -3   2  16     1955.00     1957.06     40.88 o 
  -2   2  16      222.50      262.57      5.87 o 
  -1   2  16      257.85      237.86      8.98 o 
   0   2  16      715.18      717.14     16.21 o 
   1   2  16       41.74       52.42      4.50 o 
   2   2  16      813.21      824.50     17.39 o 
   3   2  16      590.28      534.97     10.90 o 
   4   2  16      688.43      645.61     15.37 o 
   5   2  16      100.09       93.90      8.14 o 
   6   2  16       11.07        9.66      4.50 o 
   7   2  16      104.19       86.59      4.84 o 
  -9   3  16       11.99       14.44      5.39 o 
  -8   3  16       17.48       19.42      3.81 o 
  -7   3  16      211.07      213.56      7.53 o 
  -6   3  16      149.19      139.74     22.36 o 
  -5   3  16      327.11      314.00     31.47 o 
  -4   3  16      141.43      148.54      9.93 o 
  -3   3  16        2.51        3.23      5.40 o 
  -2   3  16     1535.32     1552.80     19.20 o 
  -1   3  16     1586.74     1646.46     13.84 o 
   0   3  16     1122.34     1142.79     18.53 o 
   1   3  16      861.70      855.09     21.19 o 
   2   3  16      142.12      146.54      3.92 o 
   3   3  16      320.75      280.28      7.10 o 
   4   3  16       56.47       58.53      5.81 o 
   5   3  16      253.07      221.78      9.41 o 
   6   3  16       13.06       19.62      4.34 o 
   7   3  16       91.62      100.20      7.50 o 
  -9   4  16      177.67      172.54      7.87 o 
  -8   4  16      789.90      782.41     12.28 o 
  -7   4  16       66.61       70.11      7.02 o 
  -6   4  16      291.36      247.72     12.33 o 
  -5   4  16       34.33       30.60      5.64 o 
  -4   4  16        4.61        6.73      8.27 o 
  -3   4  16      422.16      456.21     11.38 o 
  -2   4  16        0.03        4.99      6.83 o 
  -1   4  16        2.41       18.98      4.14 o 
   0   4  16       81.15       68.92      4.68 o 
   1   4  16       93.71       95.27      4.46 o 
   2   4  16      533.02      508.91     11.80 o 
   3   4  16       36.39       38.36      3.85 o 
   4   4  16       58.76       58.23      4.89 o 
   5   4  16       96.38       96.03      6.18 o 
   6   4  16       62.27       60.94      8.21 o 
   7   4  16      153.19      166.70      5.22 o 
  -9   5  16      203.27      202.11      7.42 o 
  -8   5  16      149.35      162.21      5.80 o 
  -7   5  16       84.29       86.62      7.22 o 
  -6   5  16       15.75       12.65      7.22 o 
  -5   5  16      189.11      204.65     13.26 o 
  -4   5  16     2070.78     1758.16     31.10 o 
  -3   5  16      896.98      887.99     15.76 o 
  -2   5  16     3374.24     3144.45     66.10 o 
  -1   5  16     3610.62     3513.14     69.65 o 
   0   5  16      173.96      211.36      5.31 o 
   1   5  16      839.34      714.77     16.88 o 
   2   5  16      835.84      826.52     15.94 o 
   3   5  16      301.68      268.33      6.93 o 
   4   5  16      141.54      133.56      7.57 o 
   5   5  16        0.70       -1.59      5.63 o 
   6   5  16      114.59      116.42      5.66 o 
   7   5  16       82.64       81.75      5.23 o 
  -8   6  16      840.85      838.82     43.69 o 
  -7   6  16       10.32        9.12      5.60 o 
  -6   6  16      542.08      530.36     16.42 o 
  -5   6  16      791.93      722.41     19.87 o 
  -4   6  16       97.04       98.54      9.16 o 
  -3   6  16      788.48      749.33     30.64 o 
  -2   6  16     1477.94     1551.22     21.07 o 
  -1   6  16      155.75      180.91      8.90 o 
   0   6  16        0.86        9.13      5.83 o 
   1   6  16      887.73      899.51     17.83 o 
   2   6  16      105.13       75.35      4.95 o 
   3   6  16      678.72      622.43     11.22 o 
   4   6  16       51.58       46.12      4.96 o 
   5   6  16      924.03      880.96     14.98 o 
   6   6  16      195.33      187.05      6.17 o 
  -8   7  16       76.87       67.62      7.48 o 
  -7   7  16       23.34       24.13      5.19 o 
  -6   7  16       81.69       76.07      7.46 o 
  -5   7  16       50.06       43.51      7.06 o 
  -4   7  16       30.61       14.80      7.58 o 
  -3   7  16      802.23      768.73     30.43 o 
  -2   7  16      276.42      302.36      9.94 o 
  -1   7  16      232.69      222.07      9.55 o 
   0   7  16     1117.83      991.87     25.24 o 
   1   7  16      494.09      434.20     10.53 o 
   2   7  16       32.65       29.98      5.32 o 
   3   7  16        2.50       11.84      5.17 o 
   4   7  16      874.57      772.09     32.77 o 
   5   7  16      249.55      241.93     11.84 o 
   6   7  16     1010.71     1038.47     17.68 o 
  -7   8  16       14.32       14.10      3.73 o 
  -6   8  16        9.27        7.95      5.39 o 
  -5   8  16      327.70      291.28     12.37 o 
  -4   8  16        5.63        5.64      7.26 o 
  -3   8  16        3.31        2.39      6.17 o 
  -2   8  16       33.98       49.04      6.47 o 
  -1   8  16       12.12       17.03      6.72 o 
   0   8  16      453.19      405.67     12.81 o 
   1   8  16       57.14       63.21      6.19 o 
   2   8  16       39.00       48.09      5.33 o 
   3   8  16      409.79      395.02     10.78 o 
   4   8  16       57.91       64.37      5.35 o 
   5   8  16        0.44       -4.06      6.16 o 
   6   8  16        6.37        4.34      4.87 o 
  -7   9  16      112.49      146.77      8.03 o 
  -6   9  16      458.81      460.29     12.49 o 
  -5   9  16        0.92        3.61      5.68 o 
  -4   9  16      129.31      112.45      8.07 o 
  -3   9  16      257.04      278.32      8.85 o 
  -2   9  16      272.62      269.66     14.72 o 
  -1   9  16      308.28      314.98     11.25 o 
   0   9  16        4.44        6.66      6.21 o 
   1   9  16        0.96        1.24      5.29 o 
   2   9  16      213.98      204.61      6.85 o 
   3   9  16       50.43       49.51      5.77 o 
   4   9  16       40.41       54.24      4.56 o 
   5   9  16     1115.41     1152.09     18.37 o 
  -6  10  16        2.42        5.35      4.87 o 
  -5  10  16       20.80       23.60      5.56 o 
  -4  10  16      105.83      109.08      6.85 o 
  -3  10  16       52.46       56.70      5.52 o 
  -2  10  16      412.80      423.07     16.50 o 
  -1  10  16      206.36      206.61      8.30 o 
   0  10  16      361.35      358.84     10.82 o 
   1  10  16        0.40        4.28      5.68 o 
   2  10  16       80.55       74.72      4.79 o 
   3  10  16      339.78      313.85      6.62 o 
   4  10  16      175.75      200.77      8.68 o 
  -5  11  16       54.97       60.00      3.57 o 
  -4  11  16       66.73       57.05      6.37 o 
  -3  11  16      236.60      265.81     10.06 o 
  -2  11  16        2.00        7.91      8.11 o 
  -1  11  16       56.44       59.41      8.27 o 
   0  11  16        2.11        2.37      5.27 o 
   1  11  16      344.04      402.18     10.12 o 
   2  11  16     1254.99     1454.06     16.76 o 
   3  11  16       57.79       65.94      4.23 o 
  -3  12  16      278.69      331.87      8.48 o 
  -2  12  16        0.22       11.84      6.93 o 
  -1  12  16     1401.77     1663.60     24.49 o 
   0  12  16      142.22      174.57      9.16 o 
   1  12  16      333.10      362.81     11.31 o 
  -9   1  17      216.02      206.49     11.92 o 
  -8   1  17       48.80       49.54      4.43 o 
  -7   1  17      197.49      211.42      7.46 o 
  -6   1  17       17.02       17.55      5.46 o 
  -5   1  17     2172.45     2074.79     23.11 o 
  -4   1  17     2495.53     2290.23     26.74 o 
  -3   1  17      266.68      309.52      8.13 o 
  -2   1  17     1680.52     1837.49     22.98 o 
  -1   1  17     5748.96     5728.11     40.80 o 
   0   1  17      230.65      229.39      5.77 o 
   1   1  17      413.02      406.19      7.18 o 
   2   1  17     2544.79     2203.34     19.12 o 
   3   1  17      653.10      541.16      9.97 o 
   4   1  17       89.28       83.42      5.23 o 
   5   1  17       17.84       16.86      4.10 o 
   6   1  17      317.70      323.56      8.76 o 
   7   1  17       84.88       89.49      4.46 o 
  -9   2  17      142.11      137.30      7.26 o 
  -8   2  17      349.78      366.14      7.14 o 
  -7   2  17     1322.10     1322.95     17.04 o 
  -6   2  17      147.83      158.27      5.60 o 
  -5   2  17      567.57      544.46     12.35 o 
  -4   2  17     2920.57     2656.82     26.48 o 
  -3   2  17        3.10        6.16      5.42 o 
  -2   2  17      132.45      135.53      5.43 o 
  -1   2  17     1125.04     1046.91     15.13 o 
   0   2  17       55.94       49.00      4.93 o 
   1   2  17     1255.99     1133.71     13.28 o 
   2   2  17      596.78      578.95      9.70 o 
   3   2  17       26.64       25.95      4.05 o 
   4   2  17      129.51      125.75      5.09 o 
   5   2  17      969.04      926.61     33.99 o 
   6   2  17       11.55       14.84      4.04 o 
   7   2  17      132.40      101.01      6.57 o 
  -9   3  17      974.30     1031.65     17.07 o 
  -8   3  17      117.76      123.67     10.44 o 
  -7   3  17      620.21      595.24     16.75 o 
  -6   3  17      158.29      176.02     21.94 o 
  -5   3  17        2.99        9.23      5.58 o 
  -4   3  17      453.13      457.33     14.14 o 
  -3   3  17       52.95       46.25      6.46 o 
  -2   3  17       35.43       36.72      4.90 o 
  -1   3  17       60.15       59.76      6.28 o 
   0   3  17      342.69      326.58      8.47 o 
   1   3  17       22.19       24.89      4.33 o 
   2   3  17       90.84       69.21      4.51 o 
   3   3  17      720.36      667.35     10.53 o 
   4   3  17       93.03       76.00      4.75 o 
   5   3  17       10.65       14.93      4.75 o 
   6   3  17     1276.61     1299.18     25.47 o 
   7   3  17      226.41      229.03      9.08 o 
  -9   4  17      132.12      133.37      5.84 o 
  -8   4  17      138.32      144.50     12.25 o 
  -7   4  17      500.75      504.98     14.84 o 
  -6   4  17      289.91      257.01     12.37 o 
  -5   4  17      131.67      125.32     24.70 o 
  -4   4  17      744.14      789.39     67.72 o 
  -3   4  17      279.71      303.21      9.82 o 
  -2   4  17      785.19      707.34     14.42 o 
  -1   4  17       20.62       25.59      5.46 o 
   0   4  17     1093.80     1110.74     15.08 o 
   1   4  17       77.52       68.64      4.29 o 
   2   4  17     1058.56      959.95     18.07 o 
   3   4  17      111.90       92.18      5.41 o 
   4   4  17     1676.17     1512.90     22.59 o 
   5   4  17      128.08      123.87      6.69 o 
   6   4  17      182.20      163.87      6.87 o 
   7   4  17      791.77      853.03     14.48 o 
  -8   5  17      101.52       74.79      4.28 o 
  -7   5  17        8.08        5.39      5.96 o 
  -6   5  17      107.84      111.96      8.96 o 
  -5   5  17      115.29      105.45     10.32 o 
  -4   5  17       30.38       38.20      6.18 o 
  -3   5  17      271.46      244.02      8.96 o 
  -2   5  17       64.39       68.02      6.68 o 
  -1   5  17       20.49       21.54      7.16 o 
   0   5  17       36.59       39.97      7.86 o 
   1   5  17      184.82      185.40      6.15 o 
   2   5  17        0.60        2.35      4.07 o 
   3   5  17       47.83       50.10      4.04 o 
   4   5  17      549.60      508.77     13.03 o 
   5   5  17        4.85        6.60      5.07 o 
   6   5  17       18.82       19.24      4.30 o 
  -8   6  17      314.90      289.05     12.53 o 
  -7   6  17        3.21        3.00      5.27 o 
  -6   6  17      469.30      418.69     14.56 o 
  -5   6  17      206.33      212.93     11.84 o 
  -4   6  17        0.93        4.91      6.46 o 
  -3   6  17        4.15       -2.75      9.89 o 
  -2   6  17     1194.13     1067.63     18.69 o 
  -1   6  17        1.00       -1.59     11.86 o 
   0   6  17      829.30      724.29     12.89 o 
   1   6  17     2357.99     2231.71     27.72 o 
   2   6  17       72.73       61.18      5.58 o 
   3   6  17     1327.19     1250.22     39.12 o 
   4   6  17      842.71      803.81     14.94 o 
   5   6  17        3.86        4.28      4.56 o 
   6   6  17       32.78       40.31      5.23 o 
  -8   7  17       48.64       60.38      4.38 o 
  -7   7  17      154.98      162.12      8.27 o 
  -6   7  17       89.50       78.43      7.30 o 
  -5   7  17      806.73      727.72     18.73 o 
  -4   7  17        5.76       12.01      5.94 o 
  -3   7  17     1713.41     1618.04     26.24 o 
  -2   7  17     1647.14     1623.35     53.71 o 
  -1   7  17       38.20       34.40      6.44 o 
   0   7  17     2898.33     2415.63     29.64 o 
   1   7  17        1.79        4.42      5.53 o 
   2   7  17       51.39       46.66      5.35 o 
   3   7  17      233.94      215.66      6.96 o 
   4   7  17       92.27       91.81      8.96 o 
   5   7  17      128.18      123.92      8.03 o 
   6   7  17      106.97      112.73      6.00 o 
  -7   8  17     1771.77     1719.52     14.11 o 
  -6   8  17        0.91       -2.76      5.15 o 
  -5   8  17      705.37      691.43     17.23 o 
  -4   8  17     1275.26     1219.97     23.32 o 
  -3   8  17      319.20      320.99     10.20 o 
  -2   8  17      438.80      478.81     20.88 o 
  -1   8  17       36.04       24.39      6.59 o 
   0   8  17        2.86        6.95      6.43 o 
   1   8  17      890.30      888.85     25.57 o 
   2   8  17      106.37      124.95      5.90 o 
   3   8  17       56.43       54.91      4.78 o 
   4   8  17        0.78       11.72      6.53 o 
   5   8  17      126.18      127.53      7.38 o 
  -6   9  17        2.10        5.19      4.66 o 
  -5   9  17      537.92      600.23     14.35 o 
  -4   9  17        3.34        7.50      5.96 o 
  -3   9  17       38.73       48.48      5.54 o 
  -2   9  17      878.95      975.53     24.82 o 
  -1   9  17     1002.05     1048.36     27.05 o 
   0   9  17       82.67       89.86     10.97 o 
   1   9  17       90.68      112.99      6.28 o 
   2   9  17       76.06       73.32      4.81 o 
   3   9  17       79.63       80.71      4.40 o 
   4   9  17      943.41      976.91     18.86 o 
   5   9  17      400.40      411.47      9.69 o 
  -6  10  17      141.61      158.10      4.27 o 
  -5  10  17       97.03      114.07      6.53 o 
  -4  10  17       22.00       30.41      5.80 o 
  -3  10  17       56.95       52.19      8.39 o 
  -2  10  17       20.02       29.64      8.48 o 
  -1  10  17       82.13       95.46      9.85 o 
   0  10  17      405.05      445.77     11.38 o 
   1  10  17        2.60       -5.30      5.30 o 
   2  10  17        0.05        3.02      4.19 o 
   3  10  17       59.79       61.87      4.75 o 
   4  10  17      115.80       99.43      5.56 o 
  -5  11  17       31.68       42.05      4.14 o 
  -3  11  17        1.95       10.62      7.66 o 
  -2  11  17      161.36      173.40      9.53 o 
  -1  11  17      430.54      476.23     15.37 o 
   0  11  17        0.60       13.14      7.38 o 
   1  11  17       83.48       91.77      7.10 o 
   2  11  17       71.64       74.74      6.08 o 
  -2  12  17       20.57       28.06      6.12 o 
  -1  12  17        3.98       18.00      6.12 o 
   0  12  17        4.48       10.91      6.04 o 
   1  12  17       10.60       14.35      5.51 o 
  -9   0  18       14.20        9.21      4.74 o 
  -8   0  18        8.37       12.17      5.76 o 
  -7   0  18        4.75        5.74      5.04 o 
  -6   0  18     2433.73     2303.61     33.33 o 
  -5   0  18      354.10      349.95     14.40 o 
  -4   0  18     5243.00     4699.19     49.96 o 
  -3   0  18      523.45      507.17     17.03 o 
  -2   0  18    13589.32    13304.38    324.29 o 
  -1   0  18      542.29      460.84     11.67 o 
   0   0  18      465.66      445.44     11.71 o 
   1   0  18     9088.14     8354.03     72.26 o 
   2   0  18      705.46      698.84     15.38 o 
   3   0  18      135.33      147.49     22.22 o 
   4   0  18     2851.47     2734.01     83.51 o 
   5   0  18      234.95      237.51     13.14 o 
   6   0  18      193.17      183.74      9.98 o 
   7   0  18      251.47      256.89      8.19 o 
  -9   1  18       23.84       36.13      4.62 o 
  -8   1  18      286.02      289.80      7.36 o 
  -7   1  18     2717.52     2748.54     65.10 o 
  -6   1  18       81.48       82.43     10.38 o 
  -5   1  18     1486.18     1345.15     18.85 o 
  -4   1  18      971.83      920.85     16.11 o 
  -3   1  18      711.23      674.32     12.22 o 
  -2   1  18     4112.69     4100.21     91.32 o 
  -1   1  18       31.07       30.14      4.12 o 
   0   1  18     3095.46     2915.15     23.83 o 
   1   1  18      939.94      829.27     16.17 o 
   2   1  18      374.89      359.86      7.10 o 
   3   1  18      849.14      775.97     14.15 o 
   4   1  18        4.60       10.14      5.27 o 
   5   1  18     1602.35     1552.34     23.39 o 
   6   1  18       73.58       64.80      4.66 o 
   7   1  18      107.81      102.27      5.84 o 
  -9   2  18      576.16      588.68     12.12 o 
  -8   2  18       35.43       41.38      3.65 o 
  -7   2  18     1758.64     1729.08     52.15 o 
  -6   2  18      482.10      455.06     19.91 o 
  -5   2  18      192.10      183.18      7.99 o 
  -4   2  18      342.91      319.15      9.99 o 
  -3   2  18      879.03      846.93     25.30 o 
  -2   2  18     1826.69     1759.36     22.32 o 
  -1   2  18      428.18      440.18      8.52 o 
   0   2  18       44.17       44.90      4.29 o 
   1   2  18     2351.43     2116.75     21.35 o 
   2   2  18      114.13      102.27      5.48 o 
   3   2  18     2033.29     1928.90     18.21 o 
   4   2  18      329.68      309.23      7.34 o 
   5   2  18        0.18        5.07      3.83 o 
   6   2  18      942.09      972.25     12.82 o 
   7   2  18       76.89       78.22      5.11 o 
  -9   3  18      287.60      301.41      8.72 o 
  -8   3  18      259.08      266.82      6.91 o 
  -7   3  18       80.32       60.91      6.85 o 
  -6   3  18      154.79      148.21     16.89 o 
  -5   3  18      373.78      343.23     13.40 o 
  -4   3  18       63.51       55.99      4.97 o 
  -3   3  18       13.78       11.91      6.09 o 
  -2   3  18      181.59      201.15      6.72 o 
  -1   3  18      257.20      255.37      7.23 o 
   0   3  18      161.51      157.07      6.33 o 
   1   3  18      163.03      168.09      6.87 o 
   2   3  18      312.94      276.59      8.69 o 
   3   3  18      318.44      306.38     10.82 o 
   4   3  18      487.94      464.62      9.80 o 
   5   3  18       17.57       16.85      5.15 o 
   6   3  18        1.60       -2.15      4.11 o 
  -8   4  18      401.28      412.83      8.11 o 
  -7   4  18     1799.73     1662.62     25.18 o 
  -6   4  18      558.72      577.20     79.01 o 
  -5   4  18       87.33       86.97     10.34 o 
  -4   4  18     1511.85     1375.33     19.59 o 
  -3   4  18      314.59      303.31      9.82 o 
  -2   4  18        3.63        1.07      6.59 o 
  -1   4  18        0.91        3.33      4.73 o 
   0   4  18       44.52       20.29      5.51 o 
   1   4  18      549.49      501.79     10.77 o 
   2   4  18       75.17       65.46      4.46 o 
   3   4  18      368.15      332.62      8.57 o 
   4   4  18      118.00      121.41      5.83 o 
   5   4  18       74.68       66.63      5.23 o 
   6   4  18      691.61      730.03     12.59 o 
  -8   5  18      226.61      227.24     13.69 o 
  -7   5  18       67.16       81.47      6.97 o 
  -6   5  18      843.89      760.85     19.06 o 
  -5   5  18      819.90      853.96     34.53 o 
  -4   5  18       73.39       65.34      6.22 o 
  -3   5  18      185.48      196.26      8.57 o 
  -2   5  18       93.22      100.75      6.79 o 
  -1   5  18     2041.96     1954.36    140.39 o 
   0   5  18     1672.05     1586.24     22.79 o 
   1   5  18       73.43       75.71      6.24 o 
   2   5  18      594.16      505.93     10.47 o 
   3   5  18      437.55      429.23     12.02 o 
   4   5  18      356.45      339.25     10.39 o 
   5   5  18      177.82      184.90      7.05 o 
   6   5  18       62.19       76.76      5.47 o 
  -8   6  18        8.25        7.48      3.29 o 
  -7   6  18      173.33      148.09      7.66 o 
  -6   6  18      954.41      925.25     19.91 o 
  -5   6  18        4.27        4.26      5.63 o 
  -4   6  18      357.87      342.89     34.57 o 
  -3   6  18     1161.72     1074.20     20.74 o 
  -2   6  18      354.49      276.69      9.15 o 
  -1   6  18      814.85      797.35     24.98 o 
   0   6  18      102.76      138.60      8.01 o 
   1   6  18        0.27        2.80      5.57 o 
   2   6  18      878.72      900.78     14.16 o 
   3   6  18       30.97       34.78      8.72 o 
   4   6  18       86.46       76.15      8.35 o 
   5   6  18      353.85      339.09     11.92 o 
   6   6  18      801.00      905.46     13.67 o 
  -7   7  18       21.91       30.48      3.97 o 
  -6   7  18        4.93       10.06      5.27 o 
  -5   7  18       60.16       56.89      7.18 o 
  -4   7  18       23.76       21.85      5.75 o 
  -3   7  18      187.83      218.60      8.16 o 
  -2   7  18      894.84      893.70     24.74 o 
  -1   7  18      623.75      593.26     21.33 o 
   0   7  18       95.47       93.90      7.15 o 
   1   7  18        0.21        5.55      5.30 o 
   2   7  18       71.33       80.56      5.35 o 
   3   7  18      759.76      822.30     35.38 o 
   4   7  18      434.38      436.77     15.13 o 
   5   7  18       73.36       59.20      5.92 o 
  -7   8  18       47.37       56.69      4.70 o 
  -6   8  18      142.81      143.18      7.70 o 
  -5   8  18      212.83      162.85      8.80 o 
  -4   8  18       69.23       78.60     13.73 o 
  -3   8  18        2.00        8.80      6.27 o 
  -2   8  18      454.30      405.95     16.87 o 
  -1   8  18       11.71       21.78     10.34 o 
   0   8  18      383.23      385.52     17.88 o 
   1   8  18       10.58       14.60      5.08 o 
   2   8  18       10.28        7.09      4.72 o 
   3   8  18      155.61      167.38      7.00 o 
   4   8  18        8.30        8.07      5.96 o 
   5   8  18       25.03       24.21      4.95 o 
  -6   9  18       37.58       59.41      5.15 o 
  -5   9  18      523.01      552.30     13.02 o 
  -4   9  18      351.95      335.52     10.46 o 
  -3   9  18      189.64      216.22     10.18 o 
  -2   9  18      535.88      568.16     18.53 o 
  -1   9  18      106.84      111.80     10.79 o 
   0   9  18        0.29        0.16      8.72 o 
   1   9  18        9.55       12.98      4.66 o 
   2   9  18       44.59       33.49      5.19 o 
   3   9  18       64.14       54.25      6.95 o 
   4   9  18       74.31       75.10      5.56 o 
  -5  10  18       32.31       36.74      5.15 o 
  -4  10  18      216.34      213.50      7.26 o 
  -3  10  18      417.68      484.99     13.30 o 
  -2  10  18        6.15        6.41      7.99 o 
  -1  10  18       10.71        6.08      8.23 o 
   0  10  18      343.21      366.70     14.84 o 
   1  10  18       17.26       16.99      7.18 o 
   2  10  18       83.54       81.92      4.91 o 
  -2  11  18       24.61       26.64      6.77 o 
  -1  11  18       15.99       26.36      7.02 o 
   0  11  18      648.33      700.88     16.30 o 
   1  11  18       56.63       72.50      6.29 o 
  -8   1  19        7.50        3.79      3.36 o 
  -7   1  19      203.58      209.17      6.23 o 
  -6   1  19      368.80      340.07      8.98 o 
  -5   1  19      127.27      121.84      6.72 o 
  -4   1  19     3241.10     2987.55     28.61 o 
  -3   1  19      230.77      183.25      8.32 o 
  -2   1  19      749.23      735.06     16.66 o 
  -1   1  19     1935.94     1801.93     21.13 o 
   0   1  19     2182.13     2066.54     20.53 o 
   1   1  19     7364.96     6464.93     50.80 o 
   2   1  19      751.22      681.28     12.79 o 
   3   1  19     1203.33     1129.57     13.76 o 
   4   1  19     2967.49     2737.62     22.78 o 
   5   1  19       35.59       36.90      3.48 o 
   6   1  19       10.51       10.53      4.93 o 
  -8   2  19     1133.13     1088.36     12.05 o 
  -7   2  19      656.05      666.49     16.34 o 
  -6   2  19      485.74      440.72     14.13 o 
  -5   2  19     1033.14      970.12     17.68 o 
  -4   2  19      531.26      514.92     12.36 o 
  -3   2  19       76.87       74.79      5.10 o 
  -2   2  19     1834.90     1757.63     29.46 o 
  -1   2  19        1.71        5.54      4.27 o 
   0   2  19       41.80       38.50      4.69 o 
   1   2  19      286.26      260.92      8.07 o 
   2   2  19     1031.22      933.42     13.88 o 
   3   2  19      108.11      101.13      5.45 o 
   4   2  19      148.75      143.35      6.04 o 
   5   2  19      800.46      776.71     13.87 o 
   6   2  19        4.05        6.90      3.87 o 
  -8   3  19      100.44       74.97      8.58 o 
  -7   3  19      461.42      476.92     13.54 o 
  -6   3  19      634.11      677.44     31.71 o 
  -5   3  19      150.11      152.97      7.12 o 
  -4   3  19     1703.98     1599.99     36.74 o 
  -3   3  19      654.59      672.88     17.56 o 
  -2   3  19       42.24       38.05      6.44 o 
  -1   3  19      123.63      136.84      6.08 o 
   0   3  19      344.83      299.94     10.54 o 
   1   3  19      893.62      743.82     12.98 o 
   2   3  19      162.90      130.00      5.21 o 
   3   3  19       85.56       85.87      5.05 o 
   4   3  19        0.10       -0.37      4.50 o 
   5   3  19      266.13      272.78      8.42 o 
   6   3  19        1.10        2.47      3.72 o 
  -8   4  19        0.41       10.42      8.52 o 
  -7   4  19       73.60       75.34      6.41 o 
  -6   4  19       46.51       50.06     10.73 o 
  -5   4  19       55.73       53.75      5.56 o 
  -4   4  19     2679.68     2450.42     25.81 o 
  -3   4  19      408.19      369.74     17.19 o 
  -2   4  19       67.94       57.73      6.30 o 
  -1   4  19     1132.29     1104.20     30.25 o 
   0   4  19     1443.78     1338.66     16.98 o 
   1   4  19      241.17      226.30      7.54 o 
   2   4  19      356.39      332.77     10.17 o 
   3   4  19      103.93       96.72      4.48 o 
   4   4  19       39.13       36.91      5.33 o 
   5   4  19      260.76      244.03      7.61 o 
   6   4  19      620.93      632.35     11.60 o 
  -8   5  19       11.95       15.48      3.27 o 
  -7   5  19      369.96      348.09     10.95 o 
  -6   5  19       54.16       55.96      6.89 o 
  -5   5  19      461.45      480.01     20.34 o 
  -4   5  19      466.44      418.78      8.85 o 
  -3   5  19       29.83       26.37      6.05 o 
  -2   5  19       29.77       21.38      6.51 o 
  -1   5  19      412.26      315.65     16.10 o 
   0   5  19      437.35      395.71     11.86 o 
   1   5  19      149.23      169.90     12.79 o 
   2   5  19      591.63      460.98     12.48 o 
   3   5  19      547.95      530.48     23.54 o 
   4   5  19       16.12       16.75      7.06 o 
   5   5  19      203.38      189.53      9.00 o 
  -7   6  19      113.11      116.42      6.49 o 
  -6   6  19      204.77      204.58      9.98 o 
  -5   6  19        9.34       14.14      5.09 o 
  -4   6  19     1114.64     1215.16     35.62 o 
  -3   6  19       28.24       41.70      5.82 o 
  -2   6  19       34.93       34.07      6.21 o 
  -1   6  19      810.07      756.19     24.29 o 
   0   6  19      312.74      375.43     11.19 o 
   1   6  19      135.89      141.63      8.17 o 
   2   6  19      711.43      604.15     19.30 o 
   3   6  19       51.21       41.57      5.60 o 
   4   6  19      306.08      284.22     12.17 o 
   5   6  19     1084.84     1036.15     17.72 o 
  -7   7  19      115.70      124.23      6.49 o 
  -6   7  19      654.65      606.88     14.23 o 
  -5   7  19        6.78       17.56      5.76 o 
  -4   7  19       14.12       10.24      4.60 o 
  -3   7  19     1413.12     1356.04     20.03 o 
  -2   7  19      691.96      631.21     17.48 o 
  -1   7  19      565.22      535.35     19.59 o 
   0   7  19      224.86      173.68      9.45 o 
   1   7  19     2433.68     2392.87     40.92 o 
   2   7  19      780.63      734.32     14.10 o 
   3   7  19       40.14       39.35      5.18 o 
   4   7  19      560.97      516.94     14.68 o 
   5   7  19       96.54      106.69      5.60 o 
  -6   8  19       99.59      100.69      6.04 o 
  -5   8  19      420.41      391.72     11.80 o 
  -4   8  19       49.02       66.60      4.87 o 
  -3   8  19        7.17        9.52      5.32 o 
  -2   8  19     1150.14     1153.99     26.03 o 
  -1   8  19      459.10      451.78     18.09 o 
   0   8  19      122.16      124.49      9.77 o 
   1   8  19       15.12       21.71      5.98 o 
   2   8  19       35.00       38.20      5.29 o 
   3   8  19      931.59      937.73     22.00 o 
   4   8  19      384.55      432.43     11.88 o 
  -5   9  19      172.37      191.64      7.34 o 
  -4   9  19       78.69       98.13      5.80 o 
  -3   9  19      137.31      172.10      9.49 o 
  -2   9  19       34.35       37.67      8.27 o 
  -1   9  19       49.86       37.59      8.64 o 
   0   9  19        0.32       -8.11      8.11 o 
   1   9  19      345.21      359.12     13.54 o 
   2   9  19       29.82       30.03      4.96 o 
   3   9  19       19.99       22.14      6.00 o 
  -3  10  19      674.90      805.62     14.35 o 
  -2  10  19       54.98       63.87      7.22 o 
  -1  10  19      161.62      180.37     10.10 o 
   0  10  19      301.63      349.75     13.10 o 
   1  10  19       24.98       20.80      6.41 o 
   2  10  19      221.29      232.92      7.75 o 
  -2  11  19      199.39      194.52      7.26 o 
  -1  11  19        2.67       -0.85      6.04 o 
   0  11  19      398.43      465.04     11.76 o 
  -8   0  20        8.83        5.39      5.27 o 
  -7   0  20        5.53        3.32      4.43 o 
  -6   0  20      111.13      106.28      8.39 o 
  -5   0  20       19.01       42.50      7.18 o 
  -4   0  20      457.61      456.44     16.46 o 
  -3   0  20      610.25      581.58     18.65 o 
  -2   0  20        3.47        5.90      5.63 o 
  -1   0  20     1187.98     1149.27     26.54 o 
   0   0  20     5214.20     4965.52    280.12 o 
   1   0  20       80.55       68.08      6.74 o 
   2   0  20     3151.89     2838.88     43.84 o 
   3   0  20     4978.99     4683.98     53.85 o 
   4   0  20       35.30       31.59      7.26 o 
   5   0  20     1418.16     1389.15     21.25 o 
  -8   1  20      259.75      240.18      8.23 o 
  -7   1  20      151.29      165.87      5.27 o 
  -6   1  20       88.09       92.81      5.09 o 
  -5   1  20      239.16      212.36      9.39 o 
  -4   1  20      237.49      220.65      8.64 o 
  -3   1  20       16.75       13.68      5.52 o 
  -2   1  20      737.47      716.03     11.76 o 
  -1   1  20      991.02      944.22     12.97 o 
   0   1  20       46.94       33.54      5.86 o 
   1   1  20      658.95      566.61     15.39 o 
   2   1  20        0.33        0.65      6.43 o 
   3   1  20      207.91      194.98      7.03 o 
   4   1  20       69.54       77.19      4.37 o 
   5   1  20     1075.59     1117.14     16.16 o 
  -8   2  20      388.55      342.84      8.17 o 
  -7   2  20       10.36       14.30      3.66 o 
  -6   2  20      109.41      128.83      6.34 o 
  -5   2  20     4016.47     3759.58     45.76 o 
  -4   2  20       29.79       30.95      5.21 o 
  -3   2  20        8.03       12.03      5.43 o 
  -2   2  20     2796.53     2595.68     39.21 o 
  -1   2  20     1195.46     1149.94     19.56 o 
   0   2  20        7.44       14.45      4.52 o 
   1   2  20      680.26      609.74     11.82 o 
   2   2  20     1085.68      931.56     23.03 o 
   3   2  20      579.31      579.48     19.97 o 
   4   2  20      489.20      452.26     13.34 o 
   5   2  20      528.63      530.36     35.40 o 
  -8   3  20        2.24       -3.44      3.44 o 
  -7   3  20        3.79       16.14      5.47 o 
  -6   3  20       59.89       65.48     11.86 o 
  -5   3  20       46.73       35.27      5.33 o 
  -4   3  20        3.57        7.50      5.36 o 
  -3   3  20      160.01      162.47      8.18 o 
  -2   3  20      227.96      232.84     14.33 o 
  -1   3  20      224.83      247.39      8.04 o 
   0   3  20      224.66      232.56      7.65 o 
   1   3  20        0.85        1.11      4.83 o 
   2   3  20      218.20      195.94      6.97 o 
   3   3  20        1.39       -8.62     10.48 o 
   4   3  20       47.91       50.85      5.02 o 
   5   3  20        2.79       -2.88      5.64 o 
  -8   4  20       11.52       14.19      4.91 o 
  -7   4  20      214.47      235.15      9.21 o 
  -6   4  20      324.50      309.69     27.62 o 
  -5   4  20     1026.41     1004.21     44.34 o 
  -4   4  20       22.74       31.98      5.84 o 
  -3   4  20      520.23      499.52     12.23 o 
  -2   4  20     1436.15     1299.67     29.16 o 
  -1   4  20       50.67       56.73      5.50 o 
   0   4  20      239.44      245.05      7.56 o 
   1   4  20      979.16      910.55     19.02 o 
   2   4  20      186.18      166.85      7.18 o 
   3   4  20       73.81       68.80      5.50 o 
   4   4  20      907.75      851.00     20.44 o 
   5   4  20       43.35       43.47      5.35 o 
  -7   5  20        0.49        0.24      4.87 o 
  -6   5  20       19.96       11.07      5.64 o 
  -5   5  20        1.65        8.01      4.88 o 
  -4   5  20      295.95      351.34      9.37 o 
  -3   5  20       88.94       76.47      5.95 o 
  -2   5  20     1532.23     1381.31     19.43 o 
  -1   5  20      103.36      114.03     11.27 o 
   0   5  20       11.26       10.76      6.74 o 
   1   5  20     2024.24     1883.61     24.07 o 
   2   5  20      449.12      398.78     11.03 o 
   3   5  20        1.21       -3.97      7.99 o 
   4   5  20        3.82        0.49      6.08 o 
   5   5  20      122.97      139.05      7.14 o 
  -7   6  20       14.29       13.72      3.36 o 
  -6   6  20       10.15       12.37      5.03 o 
  -5   6  20      114.49      126.76      5.56 o 
  -4   6  20     1141.37     1253.02     29.01 o 
  -3   6  20       51.31       59.30      5.54 o 
  -2   6  20        5.44       -5.67      6.21 o 
  -1   6  20      662.71      564.83     20.36 o 
   0   6  20      709.76      682.43     28.79 o 
   1   6  20     1139.57     1148.10     18.10 o 
   2   6  20      447.80      437.17     10.93 o 
   3   6  20       66.89       65.88      5.35 o 
   4   6  20      610.65      599.10     15.17 o 
   5   6  20      118.93      120.88      5.64 o 
  -6   7  20       79.95      107.99      6.57 o 
  -5   7  20      117.87      145.17      8.07 o 
  -4   7  20        8.99       11.64      4.83 o 
  -3   7  20      289.82      332.97     19.00 o 
  -2   7  20       19.10       23.80      8.56 o 
  -1   7  20     1200.54     1231.28     28.30 o 
   0   7  20       43.24       43.02      9.00 o 
   1   7  20      284.47      284.89      8.96 o 
   2   7  20      712.43      648.76     14.15 o 
   3   7  20      125.91      114.04      5.37 o 
   4   7  20       42.43       39.78      5.27 o 
  -6   8  20       50.47       54.30      4.30 o 
  -5   8  20        0.23       -0.28      4.91 o 
  -4   8  20      220.78      221.13     19.18 o 
  -3   8  20       45.23       34.92      5.02 o 
  -2   8  20       39.99       45.38      7.99 o 
  -1   8  20       58.24       59.61      8.35 o 
   0   8  20      305.60      297.40     14.11 o 
   1   8  20        3.00        7.23      5.51 o 
   2   8  20       94.41       96.51      5.12 o 
   3   8  20      239.87      242.66      8.92 o 
  -4   9  20      155.81      142.33      5.92 o 
  -3   9  20      198.20      207.35      6.02 o 
  -2   9  20       53.51       51.54      7.38 o 
  -1   9  20       13.63        0.16      7.46 o 
   0   9  20      496.87      596.42     16.95 o 
   1   9  20       26.00       38.40      6.45 o 
   2   9  20      235.54      246.18      8.31 o 
  -2  10  20       11.24       14.15      6.45 o 
  -1  10  20       83.11       73.92      6.65 o 
   0  10  20        8.36        0.73      6.20 o 
   1  10  20        6.12        0.93      5.64 o 
  -7   1  21      120.95      139.15      4.99 o 
  -6   1  21        9.92        9.15      5.47 o 
  -5   1  21       10.55       12.68      4.77 o 
  -4   1  21      646.94      589.73     12.83 o 
  -3   1  21      653.72      604.10     32.42 o 
  -2   1  21      330.96      351.39      8.85 o 
  -1   1  21      725.92      688.98      9.94 o 
   0   1  21      610.89      571.46     13.42 o 
   1   1  21     1998.94     1846.97     25.59 o 
   2   1  21      201.24      191.07      8.87 o 
   3   1  21        1.48       10.32      5.24 o 
   4   1  21       77.26       73.21      5.80 o 
   5   1  21     1546.52     1597.66     13.68 o 
  -8   2  21        2.73        1.34      4.70 o 
  -7   2  21       11.18       17.23      4.20 o 
  -6   2  21     2897.41     2937.93     85.10 o 
  -5   2  21       56.88       58.85      5.18 o 
  -4   2  21      763.80      660.79     26.32 o 
  -3   2  21        8.88        8.00      5.43 o 
  -2   2  21      621.89      553.38     12.95 o 
  -1   2  21       54.18       50.32      6.53 o 
   0   2  21      848.70      771.71     12.88 o 
   1   2  21       54.56       56.29      5.99 o 
   2   2  21      157.24      151.14      7.99 o 
   3   2  21       45.60       48.99      5.19 o 
   4   2  21      503.78      499.19     10.23 o 
   5   2  21       21.65       34.43      5.23 o 
  -7   3  21       31.23       35.20      4.78 o 
  -6   3  21      607.45      665.58     38.48 o 
  -5   3  21        3.21       -5.31      6.18 o 
  -4   3  21      106.12       99.63      6.21 o 
  -3   3  21      235.21      187.45     11.54 o 
  -2   3  21       98.85      103.57      6.53 o 
  -1   3  21      124.45      138.10      6.25 o 
   0   3  21      928.06      939.04     13.89 o 
   1   3  21       65.07       54.38      4.77 o 
   2   3  21      165.74      171.93      8.05 o 
   3   3  21      803.09      789.03     14.20 o 
   4   3  21      188.93      178.55     10.26 o 
   5   3  21      872.41      952.29     15.57 o 
  -7   4  21     1154.58     1181.79     37.69 o 
  -6   4  21      153.95      151.11      5.69 o 
  -5   4  21      609.66      611.59     14.92 o 
  -4   4  21        7.76        1.55      4.93 o 
  -3   4  21     2346.97     2327.70     50.95 o 
  -2   4  21        3.34       -2.98      6.16 o 
  -1   4  21       29.18       27.42      5.37 o 
   0   4  21       77.94       90.44     15.81 o 
   1   4  21      592.98      583.73     13.71 o 
   2   4  21        9.26       14.26      5.65 o 
   3   4  21      362.39      346.83     13.91 o 
   4   4  21       21.70       38.28      5.84 o 
   5   4  21       10.90        9.04      4.62 o 
  -7   5  21       62.37       67.00      3.58 o 
  -6   5  21        5.15        4.18      5.11 o 
  -5   5  21       28.03       37.47      4.73 o 
  -4   5  21      687.62      671.58     17.64 o 
  -3   5  21        7.82       10.92      4.41 o 
  -2   5  21        1.53       -1.12      5.85 o 
  -1   5  21        2.51       -4.01     10.02 o 
   0   5  21       36.85       48.42     10.16 o 
   1   5  21        7.65       13.48      7.34 o 
   2   5  21      105.27       70.04      5.46 o 
   3   5  21      120.75      104.99      8.60 o 
   4   5  21        0.45        7.62      5.60 o 
  -6   6  21      113.15      125.18      6.77 o 
  -5   6  21        3.23        8.69      4.45 o 
  -4   6  21       52.10       66.11      8.23 o 
  -3   6  21        0.68       -2.48      4.26 o 
  -2   6  21      104.70       76.44      7.95 o 
  -1   6  21      130.63      134.59     11.07 o 
   0   6  21      903.79      907.43     22.99 o 
   1   6  21      318.19      301.15     21.90 o 
   2   6  21      164.16      157.23      6.56 o 
   3   6  21      462.09      439.77     13.83 o 
   4   6  21      153.23      157.38      7.34 o 
  -6   7  21       50.27       36.25      4.34 o 
  -5   7  21      427.08      455.83     11.64 o 
  -4   7  21      585.87      639.91     15.06 o 
  -3   7  21      335.71      313.76      6.53 o 
  -2   7  21      309.13      322.74     13.63 o 
  -1   7  21      170.70      156.12     11.23 o 
   0   7  21       56.83       40.75      8.03 o 
   1   7  21       10.45       14.06      7.20 o 
   2   7  21      127.55      114.39      5.24 o 
   3   7  21       56.40       58.56      6.08 o 
  -5   8  21       29.69       44.65      4.70 o 
  -4   8  21       28.53       28.00      4.60 o 
  -3   8  21       79.22       71.25      7.42 o 
  -2   8  21      286.41      272.83     11.52 o 
  -1   8  21        0.60        4.83      7.42 o 
   0   8  21       36.76       37.51      7.42 o 
   1   8  21       77.46      102.59      7.46 o 
   2   8  21        1.63        1.77      4.47 o 
  -3   9  21      255.43      300.36     11.05 o 
  -2   9  21      691.15      842.08     16.59 o 
  -1   9  21       27.26       36.78      7.02 o 
   0   9  21       59.02       66.10      6.33 o 
   1   9  21      389.49      474.24     11.56 o 
  -1  10  21      575.32      723.02     13.14 o 
  -7   0  22     1363.63     1441.62     18.13 o 
  -6   0  22      678.97      709.78     10.66 o 
  -5   0  22     1386.75     1307.76     24.17 o 
  -4   0  22       82.42       67.96      8.27 o 
  -3   0  22      616.52      610.13     18.57 o 
  -2   0  22      466.90      460.79     11.02 o 
  -1   0  22     2534.34     2416.90     47.44 o 
   0   0  22       95.16       79.09     11.70 o 
   1   0  22      437.83      403.60     16.71 o 
   2   0  22      316.81      288.11     14.27 o 
   3   0  22     1325.92     1246.29     25.14 o 
   4   0  22      616.37      645.65     15.41 o 
  -7   1  22       73.93       72.90      4.90 o 
  -6   1  22      239.00      260.61      7.33 o 
  -5   1  22      235.16      227.94      7.93 o 
  -4   1  22      149.47      140.59      6.72 o 
  -3   1  22      443.60      395.27     10.62 o 
  -2   1  22      209.90      209.17      6.45 o 
  -1   1  22      698.79      636.44     10.20 o 
   0   1  22     2059.00     1926.93     28.62 o 
   1   1  22      295.06      298.59     10.18 o 
   2   1  22      354.74      351.75     21.41 o 
   3   1  22      481.67      448.16     10.93 o 
   4   1  22        2.02        3.17      4.06 o 
  -7   2  22      312.36      316.49     11.88 o 
  -6   2  22      208.87      209.92      6.55 o 
  -5   2  22        3.54       15.30      4.53 o 
  -4   2  22      129.43      114.84      6.43 o 
  -3   2  22        2.12        8.58      5.34 o 
  -2   2  22       14.39       11.88      5.62 o 
  -1   2  22      522.35      532.10      8.66 o 
   0   2  22       23.34       22.02      4.67 o 
   1   2  22      195.49      176.62     10.87 o 
   2   2  22      113.13      111.43     13.99 o 
   3   2  22        0.99        8.61      6.43 o 
   4   2  22       13.63       17.66      3.94 o 
  -7   3  22       58.98       50.89      3.30 o 
  -6   3  22       75.86       81.47      4.77 o 
  -5   3  22        4.61        3.08      4.44 o 
  -4   3  22      403.89      393.76     10.15 o 
  -3   3  22        1.26        4.01      5.21 o 
  -2   3  22        7.17       11.81      8.11 o 
  -1   3  22      415.00      442.80     10.29 o 
   0   3  22      373.61      361.36     12.52 o 
   1   3  22        2.12        4.82      5.30 o 
   2   3  22        1.59        9.89      5.01 o 
   3   3  22       56.60       69.79      8.11 o 
   4   3  22      248.72      230.57      9.29 o 
  -7   4  22       29.68       28.87      3.09 o 
  -6   4  22      440.64      480.04     21.05 o 
  -5   4  22       61.47       68.44      4.88 o 
  -4   4  22        5.01        6.92      4.63 o 
  -3   4  22        7.89        5.19      5.13 o 
  -2   4  22        7.54        5.43      4.71 o 
  -1   4  22        5.40       19.09      6.24 o 
   0   4  22      210.91      248.83     12.25 o 
   1   4  22        7.79        4.08      5.48 o 
   2   4  22       65.16       62.29      7.38 o 
   3   4  22       41.65       53.20      6.41 o 
   4   4  22       83.25       78.10      5.88 o 
  -6   5  22       84.89       93.47      6.00 o 
  -5   5  22      147.16      154.58      5.65 o 
  -4   5  22       46.73       32.20      4.50 o 
  -3   5  22        7.05        0.36      4.99 o 
  -2   5  22     1059.32     1001.81     50.22 o 
  -1   5  22        5.83        7.42      8.84 o 
   0   5  22        3.48        3.36      5.78 o 
   1   5  22      303.32      249.80      8.10 o 
   2   5  22       24.52       30.09      6.97 o 
   3   5  22      239.41      250.28     10.54 o 
   4   5  22      238.86      280.29      8.80 o 
  -6   6  22       55.38       69.83      4.62 o 
  -5   6  22      677.00      676.46     16.56 o 
  -4   6  22       12.99       12.11      4.26 o 
  -3   6  22      221.23      244.29      5.88 o 
  -2   6  22      249.20      208.19     11.48 o 
  -1   6  22      319.76      322.05     14.23 o 
   0   6  22      211.84      239.30     21.13 o 
   1   6  22        1.05       10.11      8.96 o 
   2   6  22      179.47      217.84      9.89 o 
   3   6  22      570.69      578.82     13.42 o 
  -5   7  22      675.65      788.35     12.98 o 
  -4   7  22      335.49      405.84      8.45 o 
  -3   7  22      356.77      423.03      7.50 o 
  -2   7  22       16.21       20.76      7.06 o 
  -1   7  22      239.85      253.56     11.88 o 
   0   7  22      325.61      359.32     13.26 o 
   1   7  22      640.11      650.26     35.14 o 
   2   7  22       12.80       16.54      6.57 o 
  -3   8  22       20.00       27.21      5.84 o 
  -2   8  22      104.18      110.95      8.07 o 
  -1   8  22        1.06        4.01      6.61 o 
   0   8  22      206.09      241.24     10.06 o 
   1   8  22        3.01        5.43      5.68 o 
  -2   9  22        2.26        4.29      3.91 o 
  -1   9  22      739.27      845.72     24.49 o 
   0   9  22       14.56       22.42      5.51 o 
  -6   1  23      877.87      904.90     16.97 o 
  -5   1  23      721.91      678.65     11.70 o 
  -4   1  23       27.73       25.11      4.38 o 
  -3   1  23      888.07      843.37     30.70 o 
  -2   1  23       23.98       28.56      4.44 o 
  -1   1  23       62.59       77.14      3.87 o 
   0   1  23      189.28      185.06      7.57 o 
   1   1  23      824.18      821.97     17.36 o 
   2   1  23      117.99      126.30      6.53 o 
   3   1  23      612.98      611.94     11.31 o 
   4   1  23       70.19       87.75      6.45 o 
  -6   2  23       21.00       17.76      3.09 o 
  -5   2  23      595.67      618.33     11.88 o 
  -4   2  23       98.86       74.04      5.19 o 
  -3   2  23       37.10       48.25      4.92 o 
  -2   2  23       25.94       17.09      6.04 o 
  -1   2  23      330.71      355.32     10.32 o 
   0   2  23       11.28       11.04      4.30 o 
   1   2  23        5.24        7.60      4.53 o 
   2   2  23       53.65       62.17      6.51 o 
   3   2  23      150.43      168.73      6.20 o 
   4   2  23       11.04       19.50      5.03 o 
  -6   3  23       10.03        9.25      3.89 o 
  -5   3  23       11.74       12.68      8.15 o 
  -4   3  23     1131.16     1134.55     32.77 o 
  -3   3  23        4.13        5.93      4.81 o 
  -2   3  23       73.43       71.87     10.62 o 
  -1   3  23        6.43        5.73      4.64 o 
   0   3  23      113.08       94.08      5.74 o 
   1   3  23      171.57      175.51      7.20 o 
   2   3  23      908.93      928.57     21.01 o 
   3   3  23       75.30       75.71      6.53 o 
   4   3  23       73.13       78.87      5.27 o 
  -6   4  23       44.04       55.23      4.87 o 
  -5   4  23      261.43      285.98      7.11 o 
  -4   4  23       14.13       11.24      4.29 o 
  -3   4  23       11.25       11.74      4.60 o 
  -2   4  23       28.42       26.30      5.25 o 
  -1   4  23     1025.65      981.94     22.55 o 
   0   4  23       38.83       40.64      7.72 o 
   1   4  23       55.08       76.32      5.32 o 
   2   4  23        8.46        9.65      6.45 o 
   3   4  23       52.95       68.04      5.76 o 
  -6   5  23      338.79      347.64      8.43 o 
  -5   5  23       45.62       40.88      4.30 o 
  -4   5  23      144.35      155.70      5.84 o 
  -3   5  23      290.54      293.98     10.69 o 
  -2   5  23      158.52      175.55      9.55 o 
  -1   5  23      356.15      341.16      9.69 o 
   0   5  23        2.12        5.15      7.91 o 
   1   5  23      210.32      195.09      9.57 o 
   2   5  23      303.95      308.82      7.10 o 
   3   5  23       46.88       57.38      5.43 o 
  -5   6  23       19.95       29.48      4.70 o 
  -4   6  23        0.46       -3.39      4.04 o 
  -3   6  23      260.69      293.41      6.97 o 
  -2   6  23       33.23       33.13      6.53 o 
  -1   6  23      468.08      501.69     15.25 o 
   0   6  23        3.57        6.12      6.65 o 
   1   6  23        6.00       23.84      7.02 o 
   2   6  23        5.21       11.92      6.20 o 
  -3   7  23       52.74       70.72      5.51 o 
  -2   7  23      130.45      146.96      8.27 o 
  -1   7  23      104.97      101.27      5.19 o 
   0   7  23        4.83        9.00      6.20 o 
  -2   8  23      233.74      261.55      8.19 o 
  -1   8  23      101.07      108.35      6.12 o 
   0   8  23      302.08      349.26      9.65 o 
  -6   0  24      637.29      640.26     12.33 o 
  -5   0  24      114.59      131.22      7.62 o 
  -4   0  24      183.16      179.15      9.29 o 
  -3   0  24        0.01        3.04      6.33 o 
  -2   0  24      234.84      230.53     11.19 o 
  -1   0  24      156.82      166.26      6.58 o 
   0   0  24      493.60      488.52     25.51 o 
   1   0  24     1148.80     1195.80     23.97 o 
   2   0  24      112.72      140.91      9.04 o 
   3   0  24      313.29      361.96     11.11 o 
  -6   1  24       15.02       11.04      3.44 o 
  -5   1  24      200.83      197.36     14.52 o 
  -4   1  24        5.87        3.15      5.41 o 
  -3   1  24       43.27       40.83      5.41 o 
  -2   1  24      404.08      423.81     10.41 o 
  -1   1  24       88.64       85.89      4.51 o 
   0   1  24      142.94      157.17      8.13 o 
   1   1  24       31.56       35.95      4.77 o 
   2   1  24      176.66      178.63      6.84 o 
   3   1  24        1.04        5.45      3.80 o 
  -6   2  24        0.98       11.03      3.43 o 
  -5   2  24      182.26      185.36      7.68 o 
  -4   2  24       14.10       18.76      4.12 o 
  -3   2  24      207.61      217.08     20.50 o 
  -2   2  24        4.59        9.73      4.88 o 
  -1   2  24       27.90       36.23      4.39 o 
   0   2  24      137.34      140.15      6.15 o 
   1   2  24        2.57        6.57      6.61 o 
   2   2  24       96.58      109.57      8.31 o 
   3   2  24      515.95      605.91     13.67 o 
  -6   3  24      396.52      427.49      9.49 o 
  -5   3  24        5.75       12.19      3.74 o 
  -4   3  24       60.94       79.96      4.69 o 
  -3   3  24       17.58       20.65      4.46 o 
  -2   3  24        6.44       11.16      9.67 o 
  -1   3  24        2.84        5.84      5.16 o 
   0   3  24      126.15      116.38      5.43 o 
   1   3  24       15.28       20.10      5.05 o 
   2   3  24       95.44       95.33      7.10 o 
   3   3  24        2.63       -0.73      5.19 o 
  -5   4  24       10.74       18.47      3.68 o 
  -4   4  24      335.59      369.07      7.93 o 
  -3   4  24      122.05      126.55      8.84 o 
  -2   4  24      244.16      300.58     24.90 o 
  -1   4  24       16.78        8.15      6.65 o 
   0   4  24       60.57       48.06      5.08 o 
   1   4  24      277.70      326.39      7.45 o 
   2   4  24      115.96      117.92      7.58 o 
   3   4  24      130.41      133.78      6.08 o 
  -5   5  24      660.29      819.82     12.90 o 
  -4   5  24        0.16       -2.37      7.06 o 
  -3   5  24       10.87        9.54      7.48 o 
  -2   5  24      370.85      422.42     12.81 o 
  -1   5  24        4.37        4.18      6.20 o 
   0   5  24     1461.90     1514.37     23.44 o 
   1   5  24       37.73       35.43      4.56 o 
   2   5  24        6.87       12.77      5.68 o 
  -3   6  24       25.35       32.40      5.68 o 
  -2   6  24       17.64       25.63      5.51 o 
  -1   6  24       86.55      112.53      7.02 o 
   0   6  24      136.91      152.80      7.83 o 
   1   6  24      194.65      210.46      7.42 o 
  -2   7  24       33.18       63.14      5.31 o 
  -1   7  24      497.53      576.43     12.57 o 
   0   7  24      258.91      311.71      9.08 o 
  -5   1  25       35.24       41.29      5.03 o 
  -4   1  25        0.73        2.70      3.73 o 
  -3   1  25      362.22      397.68     11.29 o 
  -2   1  25        6.51       -1.51      4.86 o 
  -1   1  25      490.11      540.89     14.48 o 
   0   1  25      418.24      479.06     31.47 o 
   1   1  25      415.18      441.76     13.02 o 
   2   1  25        3.69        5.56      5.76 o 
  -5   2  25       37.27       41.41      3.44 o 
  -4   2  25        9.90       15.22      3.85 o 
  -3   2  25       14.95       15.43      4.32 o 
  -2   2  25       14.00       19.68      4.74 o 
  -1   2  25      241.07      267.68     11.03 o 
   0   2  25      651.12      788.70     22.95 o 
   1   2  25       11.14       10.26      6.04 o 
   2   2  25      235.22      258.35      9.04 o 
  -5   3  25        1.25       -1.25      3.41 o 
  -4   3  25       42.82       42.88      4.50 o 
  -3   3  25        7.60        6.52      4.10 o 
  -2   3  25      984.47     1135.82     63.44 o 
  -1   3  25       85.62       92.94      7.87 o 
   0   3  25      330.17      323.60      7.29 o 
   1   3  25      277.22      324.85      9.81 o 
   2   3  25       17.44       19.75      5.51 o 
  -4   4  25      479.82      578.80      8.33 o 
  -3   4  25       19.65       19.30      4.14 o 
  -2   4  25       56.83       78.99      6.49 o 
  -1   4  25       76.37       87.79      6.81 o 
   0   4  25        0.63        6.17      9.81 o 
   1   4  25      126.22      107.42      6.00 o 
  -3   5  25       56.25       86.37      5.31 o 
  -2   5  25       93.76      124.04      6.77 o 
  -1   5  25       50.98       42.38      5.84 o 
   0   5  25      250.38      284.10      8.88 o 
  -2   6  25      354.66      448.65     10.42 o 
  -1   6  25       31.23       42.82      5.27 o 
  -4   0  26      164.65      184.14      7.50 o 
  -3   0  26      190.29      217.47      8.88 o 
  -2   0  26      325.86      385.60     11.72 o 
  -1   0  26      665.47      759.96     14.35 o 
  -4   1  26      254.84      329.73      6.64 o 
  -3   1  26      211.30      214.11      6.14 o 
  -2   1  26      138.09      153.83      5.65 o 
  -1   1  26       28.78       30.29      6.97 o 
  -4   2  26      262.74      316.32      6.35 o 
  -3   2  26        3.22        2.91      5.86 o 
  -2   2  26      230.99      234.04      6.06 o 
  -1   2  26        6.47       17.19      6.53 o 
  -4   3  26       26.28       40.63      4.70 o 
  -3   3  26        0.33        3.04      5.19 o 
  -2   3  26     1547.36     1877.74     22.83 o 
  -1   3  26       22.69       14.56      5.96 o 
  -3   4  26       62.70       70.60      5.03 o 
  -2   4  26      113.09      139.49      6.73 o 
  -1   4  26        0.87       13.42      5.51 o 
                                                 
